# Supplementary material for: Orally Bioavailable and Site-Selective Covalent STING Inhibitor Derived from a Macrocyclic Marine Diterpenoid
Source: J Med Chem. 2025 Feb 27;68(5):5471–87. doi: 10.1021/acs.jmedchem.4c02665 (PMC11912488; doi:10.1021/acs.jmedchem.4c02665)
Supplement: Supplementary file 2 — jm4c02665_si_002.pdb [file jm4c02665_si_002.pdb]

ATOM      1  N   MET A   1     114.916  76.720 101.596  1.00  0.00           N  
ATOM      2  CA  MET A   1     114.586  76.823 100.155  1.00  0.00           C  
ATOM      3  C   MET A   1     113.135  77.103  99.935  1.00  0.00           C  
ATOM      4  O   MET A   1     112.788  77.929  99.091  1.00  0.00           O  
ATOM      5  CB  MET A   1     114.963  75.526  99.416  1.00  0.00           C  
ATOM      6  CG  MET A   1     116.471  75.301  99.290  1.00  0.00           C  
ATOM      7  SD  MET A   1     117.314  76.490  98.201  1.00  0.00           S  
ATOM      8  CE  MET A   1     118.884  75.580  98.146  1.00  0.00           C  
ATOM      9  N   PRO A   2     112.261  76.464 100.665  1.00  0.00           N  
ATOM     10  CA  PRO A   2     110.872  76.743 100.452  1.00  0.00           C  
ATOM     11  C   PRO A   2     110.540  78.112 100.937  1.00  0.00           C  
ATOM     12  O   PRO A   2     111.173  78.584 101.880  1.00  0.00           O  
ATOM     13  CB  PRO A   2     110.103  75.622 101.146  1.00  0.00           C  
ATOM     14  CG  PRO A   2     111.078  74.432 101.079  1.00  0.00           C  
ATOM     15  CD  PRO A   2     112.472  75.082 101.074  1.00  0.00           C  
ATOM     16  N   HIS A   3     109.560  78.771 100.292  1.00  0.00           N  
ATOM     17  CA  HIS A   3     109.183  80.092 100.687  1.00  0.00           C  
ATOM     18  C   HIS A   3     108.622  80.005 102.065  1.00  0.00           C  
ATOM     19  O   HIS A   3     108.939  80.825 102.926  1.00  0.00           O  
ATOM     20  CB  HIS A   3     108.113  80.712  99.773  1.00  0.00           C  
ATOM     21  CG  HIS A   3     107.734  82.111 100.164  1.00  0.00           C  
ATOM     22  CD2 HIS A   3     106.694  82.559 100.918  1.00  0.00           C  
ATOM     23  ND1 HIS A   3     108.435  83.234  99.784  1.00  0.00           N  
ATOM     24  CE1 HIS A   3     107.788  84.299 100.323  1.00  0.00           C  
ATOM     25  NE2 HIS A   3     106.725  83.939 101.019  1.00  0.00           N  
ATOM     26  N   SER A   4     107.781  78.986 102.322  1.00  0.00           N  
ATOM     27  CA  SER A   4     107.221  78.887 103.635  1.00  0.00           C  
ATOM     28  C   SER A   4     108.195  78.130 104.469  1.00  0.00           C  
ATOM     29  O   SER A   4     108.370  76.924 104.310  1.00  0.00           O  
ATOM     30  CB  SER A   4     105.883  78.128 103.679  1.00  0.00           C  
ATOM     31  OG  SER A   4     105.397  78.075 105.012  1.00  0.00           O  
ATOM     32  N   SER A   5     108.871  78.854 105.379  1.00  0.00           N  
ATOM     33  CA  SER A   5     109.856  78.275 106.239  1.00  0.00           C  
ATOM     34  C   SER A   5     109.192  77.456 107.301  1.00  0.00           C  
ATOM     35  O   SER A   5     109.798  76.543 107.859  1.00  0.00           O  
ATOM     36  CB  SER A   5     110.715  79.335 106.949  1.00  0.00           C  
ATOM     37  OG  SER A   5     111.459  80.077 105.995  1.00  0.00           O  
ATOM     38  N   LEU A   6     107.934  77.788 107.640  1.00  0.00           N  
ATOM     39  CA  LEU A   6     107.294  77.133 108.745  1.00  0.00           C  
ATOM     40  C   LEU A   6     107.016  75.677 108.501  1.00  0.00           C  
ATOM     41  O   LEU A   6     107.442  74.831 109.286  1.00  0.00           O  
ATOM     42  CB  LEU A   6     105.962  77.797 109.128  1.00  0.00           C  
ATOM     43  CG  LEU A   6     105.306  77.165 110.367  1.00  0.00           C  
ATOM     44  CD1 LEU A   6     106.188  77.351 111.612  1.00  0.00           C  
ATOM     45  CD2 LEU A   6     103.879  77.690 110.572  1.00  0.00           C  
ATOM     46  N   HIS A   7     106.312  75.334 107.400  1.00  0.00           N  
ATOM     47  CA  HIS A   7     105.972  73.953 107.179  1.00  0.00           C  
ATOM     48  C   HIS A   7     105.723  73.786 105.711  1.00  0.00           C  
ATOM     49  O   HIS A   7     105.270  74.710 105.040  1.00  0.00           O  
ATOM     50  CB  HIS A   7     104.699  73.516 107.928  1.00  0.00           C  
ATOM     51  CG  HIS A   7     104.462  72.035 107.886  1.00  0.00           C  
ATOM     52  CD2 HIS A   7     104.831  71.066 108.768  1.00  0.00           C  
ATOM     53  ND1 HIS A   7     103.792  71.386 106.873  1.00  0.00           N  
ATOM     54  CE1 HIS A   7     103.788  70.066 107.191  1.00  0.00           C  
ATOM     55  NE2 HIS A   7     104.408  69.824 108.332  1.00  0.00           N  
ATOM     56  N   PRO A   8     106.037  72.630 105.192  1.00  0.00           N  
ATOM     57  CA  PRO A   8     105.867  72.399 103.781  1.00  0.00           C  
ATOM     58  C   PRO A   8     104.453  72.374 103.284  1.00  0.00           C  
ATOM     59  O   PRO A   8     104.230  72.751 102.136  1.00  0.00           O  
ATOM     60  CB  PRO A   8     106.650  71.125 103.474  1.00  0.00           C  
ATOM     61  CG  PRO A   8     107.765  71.124 104.536  1.00  0.00           C  
ATOM     62  CD  PRO A   8     107.153  71.869 105.733  1.00  0.00           C  
ATOM     63  N   SER A   9     103.488  71.929 104.109  1.00  0.00           N  
ATOM     64  CA  SER A   9     102.125  71.803 103.673  1.00  0.00           C  
ATOM     65  C   SER A   9     101.509  73.154 103.465  1.00  0.00           C  
ATOM     66  O   SER A   9     100.569  73.291 102.684  1.00  0.00           O  
ATOM     67  CB  SER A   9     101.245  71.051 104.687  1.00  0.00           C  
ATOM     68  OG  SER A   9      99.911  70.959 104.207  1.00  0.00           O  
ATOM     69  N   ILE A  10     102.005  74.193 104.163  1.00  0.00           N  
ATOM     70  CA  ILE A  10     101.402  75.491 104.021  1.00  0.00           C  
ATOM     71  C   ILE A  10     101.887  76.098 102.739  1.00  0.00           C  
ATOM     72  O   ILE A  10     103.086  76.199 102.486  1.00  0.00           O  
ATOM     73  CB  ILE A  10     101.747  76.427 105.146  1.00  0.00           C  
ATOM     74  CG1 ILE A  10     101.232  75.858 106.479  1.00  0.00           C  
ATOM     75  CG2 ILE A  10     101.180  77.818 104.814  1.00  0.00           C  
ATOM     76  CD1 ILE A  10     101.782  76.584 107.705  1.00  0.00           C  
ATOM     77  N   PRO A  11     100.948  76.492 101.919  1.00  0.00           N  
ATOM     78  CA  PRO A  11     101.185  77.050 100.611  1.00  0.00           C  
ATOM     79  C   PRO A  11     101.850  78.392 100.658  1.00  0.00           C  
ATOM     80  O   PRO A  11     101.651  79.140 101.614  1.00  0.00           O  
ATOM     81  CB  PRO A  11      99.800  77.167  99.977  1.00  0.00           C  
ATOM     82  CG  PRO A  11      98.871  77.375 101.189  1.00  0.00           C  
ATOM     83  CD  PRO A  11      99.551  76.576 102.315  1.00  0.00           C  
ATOM     84  N   CYS A  12     102.644  78.705  99.614  1.00  0.00           N  
ATOM     85  CA  CYS A  12     103.321  79.964  99.471  1.00  0.00           C  
ATOM     86  C   CYS A  12     102.407  80.888  98.721  1.00  0.00           C  
ATOM     87  O   CYS A  12     101.417  80.460  98.130  1.00  0.00           O  
ATOM     88  CB  CYS A  12     104.622  79.852  98.661  1.00  0.00           C  
ATOM     89  SG  CYS A  12     105.811  78.710  99.426  1.00  0.00           S  
ATOM     90  N   PRO A  13     102.711  82.158  98.748  1.00  0.00           N  
ATOM     91  CA  PRO A  13     101.911  83.112  98.024  1.00  0.00           C  
ATOM     92  C   PRO A  13     102.149  82.977  96.554  1.00  0.00           C  
ATOM     93  O   PRO A  13     103.197  82.460  96.169  1.00  0.00           O  
ATOM     94  CB  PRO A  13     102.283  84.482  98.586  1.00  0.00           C  
ATOM     95  CG  PRO A  13     102.726  84.172 100.027  1.00  0.00           C  
ATOM     96  CD  PRO A  13     103.282  82.739  99.953  1.00  0.00           C  
ATOM     97  N   ARG A  14     101.188  83.421  95.718  1.00  0.00           N  
ATOM     98  CA  ARG A  14     101.345  83.282  94.297  1.00  0.00           C  
ATOM     99  C   ARG A  14     102.356  84.277  93.819  1.00  0.00           C  
ATOM    100  O   ARG A  14     102.314  85.452  94.180  1.00  0.00           O  
ATOM    101  CB  ARG A  14     100.040  83.500  93.507  1.00  0.00           C  
ATOM    102  CG  ARG A  14      99.006  82.387  93.711  1.00  0.00           C  
ATOM    103  CD  ARG A  14      97.763  82.526  92.826  1.00  0.00           C  
ATOM    104  NE  ARG A  14      96.930  81.304  93.013  1.00  0.00           N  
ATOM    105  CZ  ARG A  14      95.986  81.256  93.998  1.00  0.00           C  
ATOM    106  NH1 ARG A  14      95.795  82.335  94.811  1.00  0.00           N1+
ATOM    107  NH2 ARG A  14      95.230  80.132  94.165  1.00  0.00           N  
ATOM    108  N   GLY A  15     103.304  83.807  92.980  1.00  0.00           N  
ATOM    109  CA  GLY A  15     104.361  84.636  92.469  1.00  0.00           C  
ATOM    110  C   GLY A  15     104.049  85.043  91.062  1.00  0.00           C  
ATOM    111  O   GLY A  15     102.908  84.963  90.609  1.00  0.00           O  
ATOM    112  N   HIS A  16     105.084  85.498  90.325  1.00  0.00           N  
ATOM    113  CA  HIS A  16     104.871  85.916  88.969  1.00  0.00           C  
ATOM    114  C   HIS A  16     105.285  84.800  88.062  1.00  0.00           C  
ATOM    115  O   HIS A  16     106.145  84.982  87.202  1.00  0.00           O  
ATOM    116  CB  HIS A  16     105.710  87.144  88.573  1.00  0.00           C  
ATOM    117  CG  HIS A  16     105.339  88.387  89.327  1.00  0.00           C  
ATOM    118  CD2 HIS A  16     105.948  88.986  90.387  1.00  0.00           C  
ATOM    119  ND1 HIS A  16     104.246  89.170  89.031  1.00  0.00           N  
ATOM    120  CE1 HIS A  16     104.248  90.197  89.918  1.00  0.00           C  
ATOM    121  NE2 HIS A  16     105.262  90.128  90.761  1.00  0.00           N  
ATOM    122  N   GLY A  17     104.711  83.598  88.270  1.00  0.00           N  
ATOM    123  CA  GLY A  17     104.982  82.447  87.453  1.00  0.00           C  
ATOM    124  C   GLY A  17     104.329  82.536  86.105  1.00  0.00           C  
ATOM    125  O   GLY A  17     104.923  82.171  85.092  1.00  0.00           O  
ATOM    126  N   ALA A  18     103.060  82.986  86.067  1.00  0.00           N  
ATOM    127  CA  ALA A  18     102.292  82.985  84.852  1.00  0.00           C  
ATOM    128  C   ALA A  18     102.855  83.925  83.835  1.00  0.00           C  
ATOM    129  O   ALA A  18     102.951  83.584  82.656  1.00  0.00           O  
ATOM    130  CB  ALA A  18     100.825  83.389  85.080  1.00  0.00           C  
ATOM    131  N   GLN A  19     103.241  85.142  84.257  1.00  0.00           N  
ATOM    132  CA  GLN A  19     103.658  86.115  83.289  1.00  0.00           C  
ATOM    133  C   GLN A  19     104.928  85.719  82.599  1.00  0.00           C  
ATOM    134  O   GLN A  19     105.017  85.802  81.375  1.00  0.00           O  
ATOM    135  CB  GLN A  19     103.840  87.527  83.876  1.00  0.00           C  
ATOM    136  CG  GLN A  19     104.952  87.649  84.917  1.00  0.00           C  
ATOM    137  CD  GLN A  19     105.001  89.103  85.368  1.00  0.00           C  
ATOM    138  NE2 GLN A  19     103.814  89.766  85.416  1.00  0.00           N  
ATOM    139  OE1 GLN A  19     106.068  89.638  85.666  1.00  0.00           O  
ATOM    140  N   LYS A  20     105.945  85.262  83.354  1.00  0.00           N  
ATOM    141  CA  LYS A  20     107.211  84.985  82.735  1.00  0.00           C  
ATOM    142  C   LYS A  20     107.099  83.852  81.765  1.00  0.00           C  
ATOM    143  O   LYS A  20     107.507  83.971  80.611  1.00  0.00           O  
ATOM    144  CB  LYS A  20     108.310  84.622  83.750  1.00  0.00           C  
ATOM    145  CG  LYS A  20     108.740  85.801  84.626  1.00  0.00           C  
ATOM    146  CD  LYS A  20     109.620  85.405  85.816  1.00  0.00           C  
ATOM    147  CE  LYS A  20     110.067  86.598  86.664  1.00  0.00           C  
ATOM    148  NZ  LYS A  20     110.896  86.133  87.799  1.00  0.00           N1+
ATOM    149  N   ALA A  21     106.522  82.721  82.208  1.00  0.00           N  
ATOM    150  CA  ALA A  21     106.435  81.555  81.377  1.00  0.00           C  
ATOM    151  C   ALA A  21     105.551  81.833  80.206  1.00  0.00           C  
ATOM    152  O   ALA A  21     105.848  81.429  79.085  1.00  0.00           O  
ATOM    153  CB  ALA A  21     105.846  80.340  82.114  1.00  0.00           C  
ATOM    154  N   ALA A  22     104.429  82.535  80.438  1.00  0.00           N  
ATOM    155  CA  ALA A  22     103.489  82.771  79.383  1.00  0.00           C  
ATOM    156  C   ALA A  22     104.136  83.581  78.307  1.00  0.00           C  
ATOM    157  O   ALA A  22     103.972  83.295  77.122  1.00  0.00           O  
ATOM    158  CB  ALA A  22     102.245  83.542  79.856  1.00  0.00           C  
ATOM    159  N   LEU A  23     104.899  84.618  78.694  1.00  0.00           N  
ATOM    160  CA  LEU A  23     105.518  85.466  77.719  1.00  0.00           C  
ATOM    161  C   LEU A  23     106.528  84.676  76.948  1.00  0.00           C  
ATOM    162  O   LEU A  23     106.642  84.828  75.733  1.00  0.00           O  
ATOM    163  CB  LEU A  23     106.236  86.677  78.337  1.00  0.00           C  
ATOM    164  CG  LEU A  23     106.904  87.589  77.290  1.00  0.00           C  
ATOM    165  CD1 LEU A  23     105.874  88.145  76.292  1.00  0.00           C  
ATOM    166  CD2 LEU A  23     107.719  88.703  77.966  1.00  0.00           C  
ATOM    167  N   VAL A  24     107.291  83.806  77.634  1.00  0.00           N  
ATOM    168  CA  VAL A  24     108.327  83.066  76.971  1.00  0.00           C  
ATOM    169  C   VAL A  24     107.732  82.187  75.914  1.00  0.00           C  
ATOM    170  O   VAL A  24     108.188  82.196  74.771  1.00  0.00           O  
ATOM    171  CB  VAL A  24     109.097  82.181  77.908  1.00  0.00           C  
ATOM    172  CG1 VAL A  24     110.119  81.373  77.091  1.00  0.00           C  
ATOM    173  CG2 VAL A  24     109.726  83.056  79.006  1.00  0.00           C  
ATOM    174  N   LEU A  25     106.686  81.410  76.260  1.00  0.00           N  
ATOM    175  CA  LEU A  25     106.109  80.498  75.310  1.00  0.00           C  
ATOM    176  C   LEU A  25     105.475  81.246  74.180  1.00  0.00           C  
ATOM    177  O   LEU A  25     105.632  80.880  73.016  1.00  0.00           O  
ATOM    178  CB  LEU A  25     105.042  79.569  75.919  1.00  0.00           C  
ATOM    179  CG  LEU A  25     105.626  78.445  76.797  1.00  0.00           C  
ATOM    180  CD1 LEU A  25     106.418  77.438  75.948  1.00  0.00           C  
ATOM    181  CD2 LEU A  25     106.457  79.003  77.961  1.00  0.00           C  
ATOM    182  N   LEU A  26     104.750  82.329  74.500  1.00  0.00           N  
ATOM    183  CA  LEU A  26     104.028  83.094  73.527  1.00  0.00           C  
ATOM    184  C   LEU A  26     104.973  83.762  72.587  1.00  0.00           C  
ATOM    185  O   LEU A  26     104.598  84.045  71.453  1.00  0.00           O  
ATOM    186  CB  LEU A  26     103.132  84.168  74.167  1.00  0.00           C  
ATOM    187  CG  LEU A  26     102.023  83.562  75.048  1.00  0.00           C  
ATOM    188  CD1 LEU A  26     101.074  84.642  75.589  1.00  0.00           C  
ATOM    189  CD2 LEU A  26     101.286  82.430  74.314  1.00  0.00           C  
ATOM    190  N   SER A  27     106.175  84.134  73.070  1.00  0.00           N  
ATOM    191  CA  SER A  27     107.180  84.746  72.246  1.00  0.00           C  
ATOM    192  C   SER A  27     107.821  83.717  71.361  1.00  0.00           C  
ATOM    193  O   SER A  27     108.164  84.002  70.214  1.00  0.00           O  
ATOM    194  CB  SER A  27     108.285  85.406  73.087  1.00  0.00           C  
ATOM    195  OG  SER A  27     109.254  85.997  72.238  1.00  0.00           O  
ATOM    196  N   ALA A  28     108.005  82.487  71.879  1.00  0.00           N  
ATOM    197  CA  ALA A  28     108.660  81.444  71.144  1.00  0.00           C  
ATOM    198  C   ALA A  28     107.849  81.127  69.933  1.00  0.00           C  
ATOM    199  O   ALA A  28     108.391  80.917  68.849  1.00  0.00           O  
ATOM    200  CB  ALA A  28     108.806  80.145  71.956  1.00  0.00           C  
ATOM    201  N   CYS A  29     106.516  81.092  70.094  1.00  0.00           N  
ATOM    202  CA  CYS A  29     105.631  80.756  69.020  1.00  0.00           C  
ATOM    203  C   CYS A  29     105.764  81.792  67.948  1.00  0.00           C  
ATOM    204  O   CYS A  29     105.733  81.472  66.761  1.00  0.00           O  
ATOM    205  CB  CYS A  29     104.158  80.716  69.462  1.00  0.00           C  
ATOM    206  SG  CYS A  29     103.027  80.289  68.104  1.00  0.00           S  
ATOM    207  N   LEU A  30     105.905  83.071  68.343  1.00  0.00           N  
ATOM    208  CA  LEU A  30     106.009  84.140  67.393  1.00  0.00           C  
ATOM    209  C   LEU A  30     107.255  83.991  66.583  1.00  0.00           C  
ATOM    210  O   LEU A  30     107.230  84.143  65.363  1.00  0.00           O  
ATOM    211  CB  LEU A  30     106.057  85.530  68.051  1.00  0.00           C  
ATOM    212  CG  LEU A  30     106.280  86.676  67.045  1.00  0.00           C  
ATOM    213  CD1 LEU A  30     105.159  86.743  65.996  1.00  0.00           C  
ATOM    214  CD2 LEU A  30     106.496  88.014  67.770  1.00  0.00           C  
ATOM    215  N   VAL A  31     108.383  83.673  67.240  1.00  0.00           N  
ATOM    216  CA  VAL A  31     109.624  83.579  66.533  1.00  0.00           C  
ATOM    217  C   VAL A  31     109.513  82.486  65.524  1.00  0.00           C  
ATOM    218  O   VAL A  31     109.930  82.645  64.379  1.00  0.00           O  
ATOM    219  CB  VAL A  31     110.783  83.250  67.428  1.00  0.00           C  
ATOM    220  CG1 VAL A  31     112.042  83.084  66.560  1.00  0.00           C  
ATOM    221  CG2 VAL A  31     110.904  84.349  68.497  1.00  0.00           C  
ATOM    222  N   THR A  32     108.926  81.345  65.925  1.00  0.00           N  
ATOM    223  CA  THR A  32     108.849  80.229  65.032  1.00  0.00           C  
ATOM    224  C   THR A  32     108.031  80.601  63.836  1.00  0.00           C  
ATOM    225  O   THR A  32     108.425  80.361  62.697  1.00  0.00           O  
ATOM    226  CB  THR A  32     108.200  79.032  65.661  1.00  0.00           C  
ATOM    227  CG2 THR A  32     108.187  77.885  64.636  1.00  0.00           C  
ATOM    228  OG1 THR A  32     108.917  78.639  66.822  1.00  0.00           O  
ATOM    229  N   LEU A  33     106.869  81.224  64.081  1.00  0.00           N  
ATOM    230  CA  LEU A  33     105.927  81.578  63.063  1.00  0.00           C  
ATOM    231  C   LEU A  33     106.479  82.634  62.158  1.00  0.00           C  
ATOM    232  O   LEU A  33     106.169  82.644  60.970  1.00  0.00           O  
ATOM    233  CB  LEU A  33     104.605  82.087  63.659  1.00  0.00           C  
ATOM    234  CG  LEU A  33     103.895  81.010  64.501  1.00  0.00           C  
ATOM    235  CD1 LEU A  33     102.573  81.523  65.088  1.00  0.00           C  
ATOM    236  CD2 LEU A  33     103.725  79.707  63.705  1.00  0.00           C  
ATOM    237  N   TRP A  34     107.294  83.564  62.690  1.00  0.00           N  
ATOM    238  CA  TRP A  34     107.765  84.658  61.888  1.00  0.00           C  
ATOM    239  C   TRP A  34     108.569  84.148  60.732  1.00  0.00           C  
ATOM    240  O   TRP A  34     108.303  84.499  59.583  1.00  0.00           O  
ATOM    241  CB  TRP A  34     108.616  85.651  62.701  1.00  0.00           C  
ATOM    242  CG  TRP A  34     109.117  86.842  61.921  1.00  0.00           C  
ATOM    243  CD1 TRP A  34     108.415  87.845  61.319  1.00  0.00           C  
ATOM    244  CD2 TRP A  34     110.506  87.142  61.725  1.00  0.00           C  
ATOM    245  CE2 TRP A  34     110.572  88.327  60.993  1.00  0.00           C  
ATOM    246  CE3 TRP A  34     111.633  86.489  62.132  1.00  0.00           C  
ATOM    247  NE1 TRP A  34     109.282  88.746  60.748  1.00  0.00           N  
ATOM    248  CZ2 TRP A  34     111.774  88.879  60.652  1.00  0.00           C  
ATOM    249  CZ3 TRP A  34     112.843  87.042  61.777  1.00  0.00           C  
ATOM    250  CH2 TRP A  34     112.913  88.213  61.051  1.00  0.00           C  
ATOM    251  N   GLY A  35     109.570  83.289  60.992  1.00  0.00           N  
ATOM    252  CA  GLY A  35     110.358  82.761  59.918  1.00  0.00           C  
ATOM    253  C   GLY A  35     111.506  83.687  59.709  1.00  0.00           C  
ATOM    254  O   GLY A  35     111.394  84.895  59.913  1.00  0.00           O  
ATOM    255  N   LEU A  36     112.649  83.133  59.271  1.00  0.00           N  
ATOM    256  CA  LEU A  36     113.794  83.951  59.027  1.00  0.00           C  
ATOM    257  C   LEU A  36     113.572  84.601  57.705  1.00  0.00           C  
ATOM    258  O   LEU A  36     112.776  84.127  56.896  1.00  0.00           O  
ATOM    259  CB  LEU A  36     115.115  83.164  58.960  1.00  0.00           C  
ATOM    260  CG  LEU A  36     116.350  84.046  58.697  1.00  0.00           C  
ATOM    261  CD1 LEU A  36     116.580  85.040  59.847  1.00  0.00           C  
ATOM    262  CD2 LEU A  36     117.592  83.192  58.394  1.00  0.00           C  
ATOM    263  N   GLY A  37     114.262  85.729  57.458  1.00  0.00           N  
ATOM    264  CA  GLY A  37     114.084  86.398  56.206  1.00  0.00           C  
ATOM    265  C   GLY A  37     112.815  87.179  56.284  1.00  0.00           C  
ATOM    266  O   GLY A  37     112.468  87.721  57.333  1.00  0.00           O  
ATOM    267  N   GLU A  38     112.086  87.252  55.156  1.00  0.00           N  
ATOM    268  CA  GLU A  38     110.884  88.029  55.109  1.00  0.00           C  
ATOM    269  C   GLU A  38     109.903  87.435  56.059  1.00  0.00           C  
ATOM    270  O   GLU A  38     109.878  86.232  56.316  1.00  0.00           O  
ATOM    271  CB  GLU A  38     110.223  88.064  53.721  1.00  0.00           C  
ATOM    272  CG  GLU A  38     111.059  88.791  52.667  1.00  0.00           C  
ATOM    273  CD  GLU A  38     110.295  88.750  51.351  1.00  0.00           C  
ATOM    274  OE1 GLU A  38     109.148  88.230  51.348  1.00  0.00           O  
ATOM    275  OE2 GLU A  38     110.850  89.240  50.331  1.00  0.00           O1-
ATOM    276  N   PRO A  39     109.117  88.309  56.615  1.00  0.00           N  
ATOM    277  CA  PRO A  39     108.110  87.884  57.541  1.00  0.00           C  
ATOM    278  C   PRO A  39     106.993  87.222  56.809  1.00  0.00           C  
ATOM    279  O   PRO A  39     106.755  87.551  55.647  1.00  0.00           O  
ATOM    280  CB  PRO A  39     107.676  89.139  58.294  1.00  0.00           C  
ATOM    281  CG  PRO A  39     108.911  90.054  58.223  1.00  0.00           C  
ATOM    282  CD  PRO A  39     109.611  89.643  56.919  1.00  0.00           C  
ATOM    283  N   PRO A  40     106.320  86.318  57.456  1.00  0.00           N  
ATOM    284  CA  PRO A  40     105.214  85.633  56.854  1.00  0.00           C  
ATOM    285  C   PRO A  40     104.237  86.704  56.504  1.00  0.00           C  
ATOM    286  O   PRO A  40     104.263  87.754  57.144  1.00  0.00           O  
ATOM    287  CB  PRO A  40     104.653  84.744  57.958  1.00  0.00           C  
ATOM    288  CG  PRO A  40     104.939  85.563  59.232  1.00  0.00           C  
ATOM    289  CD  PRO A  40     106.243  86.312  58.907  1.00  0.00           C  
ATOM    290  N   GLU A  41     103.381  86.484  55.489  1.00  0.00           N  
ATOM    291  CA  GLU A  41     102.444  87.519  55.179  1.00  0.00           C  
ATOM    292  C   GLU A  41     101.543  87.632  56.360  1.00  0.00           C  
ATOM    293  O   GLU A  41     101.241  86.641  57.023  1.00  0.00           O  
ATOM    294  CB  GLU A  41     101.595  87.257  53.924  1.00  0.00           C  
ATOM    295  CG  GLU A  41     100.685  88.433  53.567  1.00  0.00           C  
ATOM    296  CD  GLU A  41     100.148  88.210  52.161  1.00  0.00           C  
ATOM    297  OE1 GLU A  41     100.577  87.218  51.515  1.00  0.00           O  
ATOM    298  OE2 GLU A  41      99.307  89.034  51.712  1.00  0.00           O1-
ATOM    299  N   HIS A  42     101.107  88.866  56.669  1.00  0.00           N  
ATOM    300  CA  HIS A  42     100.323  89.064  57.848  1.00  0.00           C  
ATOM    301  C   HIS A  42      99.009  89.651  57.450  1.00  0.00           C  
ATOM    302  O   HIS A  42      98.941  90.508  56.570  1.00  0.00           O  
ATOM    303  CB  HIS A  42     101.002  90.055  58.809  1.00  0.00           C  
ATOM    304  CG  HIS A  42     100.392  90.123  60.173  1.00  0.00           C  
ATOM    305  CD2 HIS A  42     100.762  89.488  61.317  1.00  0.00           C  
ATOM    306  ND1 HIS A  42      99.312  90.908  60.508  1.00  0.00           N  
ATOM    307  CE1 HIS A  42      99.085  90.713  61.831  1.00  0.00           C  
ATOM    308  NE2 HIS A  42      99.941  89.860  62.364  1.00  0.00           N  
ATOM    309  N   THR A  43      97.916  89.178  58.083  1.00  0.00           N  
ATOM    310  CA  THR A  43      96.631  89.749  57.808  1.00  0.00           C  
ATOM    311  C   THR A  43      96.345  90.669  58.949  1.00  0.00           C  
ATOM    312  O   THR A  43      95.843  90.268  59.999  1.00  0.00           O  
ATOM    313  CB  THR A  43      95.529  88.731  57.702  1.00  0.00           C  
ATOM    314  CG2 THR A  43      95.837  87.799  56.518  1.00  0.00           C  
ATOM    315  OG1 THR A  43      95.420  87.977  58.901  1.00  0.00           O  
ATOM    316  N   LEU A  44      96.691  91.951  58.753  1.00  0.00           N  
ATOM    317  CA  LEU A  44      96.578  92.942  59.777  1.00  0.00           C  
ATOM    318  C   LEU A  44      95.128  93.199  60.071  1.00  0.00           C  
ATOM    319  O   LEU A  44      94.739  93.332  61.230  1.00  0.00           O  
ATOM    320  CB  LEU A  44      97.253  94.267  59.356  1.00  0.00           C  
ATOM    321  CG  LEU A  44      97.511  95.293  60.483  1.00  0.00           C  
ATOM    322  CD1 LEU A  44      98.183  96.556  59.922  1.00  0.00           C  
ATOM    323  CD2 LEU A  44      96.257  95.618  61.303  1.00  0.00           C  
ATOM    324  N   ARG A  45      94.283  93.247  59.023  1.00  0.00           N  
ATOM    325  CA  ARG A  45      92.910  93.659  59.148  1.00  0.00           C  
ATOM    326  C   ARG A  45      92.114  92.761  60.047  1.00  0.00           C  
ATOM    327  O   ARG A  45      91.355  93.245  60.886  1.00  0.00           O  
ATOM    328  CB  ARG A  45      92.198  93.719  57.787  1.00  0.00           C  
ATOM    329  CG  ARG A  45      92.835  94.734  56.835  1.00  0.00           C  
ATOM    330  CD  ARG A  45      92.142  94.835  55.476  1.00  0.00           C  
ATOM    331  NE  ARG A  45      90.965  95.732  55.642  1.00  0.00           N  
ATOM    332  CZ  ARG A  45      89.759  95.214  56.013  1.00  0.00           C  
ATOM    333  NH1 ARG A  45      89.630  93.873  56.231  1.00  0.00           N1+
ATOM    334  NH2 ARG A  45      88.682  96.038  56.167  1.00  0.00           N  
ATOM    335  N   TYR A  46      92.267  91.432  59.921  1.00  0.00           N  
ATOM    336  CA  TYR A  46      91.468  90.541  60.715  1.00  0.00           C  
ATOM    337  C   TYR A  46      91.789  90.786  62.150  1.00  0.00           C  
ATOM    338  O   TYR A  46      90.911  90.761  63.012  1.00  0.00           O  
ATOM    339  CB  TYR A  46      91.728  89.056  60.408  1.00  0.00           C  
ATOM    340  CG  TYR A  46      91.249  88.811  59.017  1.00  0.00           C  
ATOM    341  CD1 TYR A  46      89.904  88.681  58.758  1.00  0.00           C  
ATOM    342  CD2 TYR A  46      92.141  88.705  57.975  1.00  0.00           C  
ATOM    343  CE1 TYR A  46      89.453  88.455  57.479  1.00  0.00           C  
ATOM    344  CE2 TYR A  46      91.697  88.478  56.693  1.00  0.00           C  
ATOM    345  CZ  TYR A  46      90.351  88.354  56.444  1.00  0.00           C  
ATOM    346  OH  TYR A  46      89.892  88.121  55.130  1.00  0.00           O  
ATOM    347  N   LEU A  47      93.078  91.025  62.437  1.00  0.00           N  
ATOM    348  CA  LEU A  47      93.514  91.253  63.779  1.00  0.00           C  
ATOM    349  C   LEU A  47      92.846  92.490  64.298  1.00  0.00           C  
ATOM    350  O   LEU A  47      92.409  92.527  65.448  1.00  0.00           O  
ATOM    351  CB  LEU A  47      95.035  91.461  63.869  1.00  0.00           C  
ATOM    352  CG  LEU A  47      95.546  91.709  65.299  1.00  0.00           C  
ATOM    353  CD1 LEU A  47      95.297  90.487  66.197  1.00  0.00           C  
ATOM    354  CD2 LEU A  47      97.018  92.152  65.293  1.00  0.00           C  
ATOM    355  N   VAL A  48      92.738  93.538  63.458  1.00  0.00           N  
ATOM    356  CA  VAL A  48      92.154  94.776  63.894  1.00  0.00           C  
ATOM    357  C   VAL A  48      90.732  94.545  64.289  1.00  0.00           C  
ATOM    358  O   VAL A  48      90.286  95.018  65.334  1.00  0.00           O  
ATOM    359  CB  VAL A  48      92.136  95.830  62.826  1.00  0.00           C  
ATOM    360  CG1 VAL A  48      91.365  97.050  63.361  1.00  0.00           C  
ATOM    361  CG2 VAL A  48      93.583  96.145  62.421  1.00  0.00           C  
ATOM    362  N   LEU A  49      89.980  93.795  63.465  1.00  0.00           N  
ATOM    363  CA  LEU A  49      88.590  93.580  63.737  1.00  0.00           C  
ATOM    364  C   LEU A  49      88.447  92.846  65.031  1.00  0.00           C  
ATOM    365  O   LEU A  49      87.584  93.172  65.844  1.00  0.00           O  
ATOM    366  CB  LEU A  49      87.892  92.731  62.661  1.00  0.00           C  
ATOM    367  CG  LEU A  49      87.805  93.417  61.285  1.00  0.00           C  
ATOM    368  CD1 LEU A  49      87.097  92.515  60.261  1.00  0.00           C  
ATOM    369  CD2 LEU A  49      87.163  94.808  61.396  1.00  0.00           C  
ATOM    370  N   HIS A  50      89.294  91.827  65.260  1.00  0.00           N  
ATOM    371  CA  HIS A  50      89.155  91.041  66.451  1.00  0.00           C  
ATOM    372  C   HIS A  50      89.412  91.861  67.677  1.00  0.00           C  
ATOM    373  O   HIS A  50      88.642  91.804  68.634  1.00  0.00           O  
ATOM    374  CB  HIS A  50      90.110  89.840  66.516  1.00  0.00           C  
ATOM    375  CG  HIS A  50      89.928  89.063  67.786  1.00  0.00           C  
ATOM    376  CD2 HIS A  50      90.682  89.058  68.920  1.00  0.00           C  
ATOM    377  ND1 HIS A  50      88.889  88.191  68.022  1.00  0.00           N  
ATOM    378  CE1 HIS A  50      89.063  87.706  69.277  1.00  0.00           C  
ATOM    379  NE2 HIS A  50      90.138  88.203  69.862  1.00  0.00           N  
ATOM    380  N   LEU A  51      90.504  92.646  67.688  1.00  0.00           N  
ATOM    381  CA  LEU A  51      90.853  93.397  68.862  1.00  0.00           C  
ATOM    382  C   LEU A  51      89.818  94.438  69.136  1.00  0.00           C  
ATOM    383  O   LEU A  51      89.451  94.670  70.287  1.00  0.00           O  
ATOM    384  CB  LEU A  51      92.211  94.108  68.739  1.00  0.00           C  
ATOM    385  CG  LEU A  51      93.396  93.128  68.678  1.00  0.00           C  
ATOM    386  CD1 LEU A  51      94.735  93.873  68.559  1.00  0.00           C  
ATOM    387  CD2 LEU A  51      93.360  92.147  69.862  1.00  0.00           C  
ATOM    388  N   ALA A  52      89.322  95.103  68.080  1.00  0.00           N  
ATOM    389  CA  ALA A  52      88.349  96.133  68.285  1.00  0.00           C  
ATOM    390  C   ALA A  52      87.147  95.501  68.906  1.00  0.00           C  
ATOM    391  O   ALA A  52      86.563  96.042  69.840  1.00  0.00           O  
ATOM    392  CB  ALA A  52      87.900  96.802  66.974  1.00  0.00           C  
ATOM    393  N   SER A  53      86.764  94.309  68.417  1.00  0.00           N  
ATOM    394  CA  SER A  53      85.593  93.647  68.917  1.00  0.00           C  
ATOM    395  C   SER A  53      85.798  93.351  70.366  1.00  0.00           C  
ATOM    396  O   SER A  53      84.871  93.453  71.168  1.00  0.00           O  
ATOM    397  CB  SER A  53      85.359  92.283  68.253  1.00  0.00           C  
ATOM    398  OG  SER A  53      85.324  92.427  66.843  1.00  0.00           O  
ATOM    399  N   LEU A  54      87.031  92.964  70.735  1.00  0.00           N  
ATOM    400  CA  LEU A  54      87.315  92.592  72.090  1.00  0.00           C  
ATOM    401  C   LEU A  54      87.094  93.778  72.979  1.00  0.00           C  
ATOM    402  O   LEU A  54      86.451  93.665  74.021  1.00  0.00           O  
ATOM    403  CB  LEU A  54      88.773  92.103  72.249  1.00  0.00           C  
ATOM    404  CG  LEU A  54      89.183  91.513  73.621  1.00  0.00           C  
ATOM    405  CD1 LEU A  54      90.630  91.009  73.562  1.00  0.00           C  
ATOM    406  CD2 LEU A  54      89.003  92.486  74.796  1.00  0.00           C  
ATOM    407  N   GLN A  55      87.612  94.956  72.586  1.00  0.00           N  
ATOM    408  CA  GLN A  55      87.500  96.120  73.418  1.00  0.00           C  
ATOM    409  C   GLN A  55      86.070  96.545  73.523  1.00  0.00           C  
ATOM    410  O   GLN A  55      85.627  96.965  74.590  1.00  0.00           O  
ATOM    411  CB  GLN A  55      88.330  97.306  72.906  1.00  0.00           C  
ATOM    412  CG  GLN A  55      89.827  96.993  72.892  1.00  0.00           C  
ATOM    413  CD  GLN A  55      90.211  96.509  74.285  1.00  0.00           C  
ATOM    414  NE2 GLN A  55      90.053  97.396  75.304  1.00  0.00           N  
ATOM    415  OE1 GLN A  55      90.634  95.368  74.463  1.00  0.00           O  
ATOM    416  N   LEU A  56      85.306  96.459  72.415  1.00  0.00           N  
ATOM    417  CA  LEU A  56      83.924  96.850  72.466  1.00  0.00           C  
ATOM    418  C   LEU A  56      83.201  95.970  73.432  1.00  0.00           C  
ATOM    419  O   LEU A  56      82.367  96.440  74.203  1.00  0.00           O  
ATOM    420  CB  LEU A  56      83.158  96.697  71.138  1.00  0.00           C  
ATOM    421  CG  LEU A  56      83.297  97.853  70.132  1.00  0.00           C  
ATOM    422  CD1 LEU A  56      84.744  98.079  69.676  1.00  0.00           C  
ATOM    423  CD2 LEU A  56      82.325  97.654  68.958  1.00  0.00           C  
ATOM    424  N   GLY A  57      83.491  94.659  73.403  1.00  0.00           N  
ATOM    425  CA  GLY A  57      82.795  93.747  74.262  1.00  0.00           C  
ATOM    426  C   GLY A  57      83.092  94.077  75.689  1.00  0.00           C  
ATOM    427  O   GLY A  57      82.204  94.036  76.540  1.00  0.00           O  
ATOM    428  N   LEU A  58      84.362  94.400  75.990  1.00  0.00           N  
ATOM    429  CA  LEU A  58      84.759  94.679  77.339  1.00  0.00           C  
ATOM    430  C   LEU A  58      84.047  95.906  77.815  1.00  0.00           C  
ATOM    431  O   LEU A  58      83.581  95.961  78.952  1.00  0.00           O  
ATOM    432  CB  LEU A  58      86.269  94.944  77.474  1.00  0.00           C  
ATOM    433  CG  LEU A  58      87.154  93.738  77.102  1.00  0.00           C  
ATOM    434  CD1 LEU A  58      88.646  94.072  77.266  1.00  0.00           C  
ATOM    435  CD2 LEU A  58      86.738  92.474  77.872  1.00  0.00           C  
ATOM    436  N   LEU A  59      83.949  96.932  76.949  1.00  0.00           N  
ATOM    437  CA  LEU A  59      83.321  98.163  77.331  1.00  0.00           C  
ATOM    438  C   LEU A  59      81.874  97.912  77.608  1.00  0.00           C  
ATOM    439  O   LEU A  59      81.318  98.436  78.573  1.00  0.00           O  
ATOM    440  CB  LEU A  59      83.413  99.245  76.241  1.00  0.00           C  
ATOM    441  CG  LEU A  59      82.743 100.573  76.643  1.00  0.00           C  
ATOM    442  CD1 LEU A  59      83.421 101.190  77.876  1.00  0.00           C  
ATOM    443  CD2 LEU A  59      82.676 101.545  75.454  1.00  0.00           C  
ATOM    444  N   LEU A  60      81.222  97.091  76.765  1.00  0.00           N  
ATOM    445  CA  LEU A  60      79.823  96.820  76.927  1.00  0.00           C  
ATOM    446  C   LEU A  60      79.615  96.113  78.226  1.00  0.00           C  
ATOM    447  O   LEU A  60      78.635  96.362  78.926  1.00  0.00           O  
ATOM    448  CB  LEU A  60      79.247  95.928  75.814  1.00  0.00           C  
ATOM    449  CG  LEU A  60      77.745  95.635  75.986  1.00  0.00           C  
ATOM    450  CD1 LEU A  60      76.915  96.927  75.935  1.00  0.00           C  
ATOM    451  CD2 LEU A  60      77.261  94.580  74.979  1.00  0.00           C  
ATOM    452  N   ASN A  61      80.537  95.198  78.577  1.00  0.00           N  
ATOM    453  CA  ASN A  61      80.422  94.459  79.798  1.00  0.00           C  
ATOM    454  C   ASN A  61      80.512  95.425  80.939  1.00  0.00           C  
ATOM    455  O   ASN A  61      79.816  95.289  81.942  1.00  0.00           O  
ATOM    456  CB  ASN A  61      81.539  93.414  79.979  1.00  0.00           C  
ATOM    457  CG  ASN A  61      81.150  92.486  81.125  1.00  0.00           C  
ATOM    458  ND2 ASN A  61      81.969  91.424  81.353  1.00  0.00           N  
ATOM    459  OD1 ASN A  61      80.147  92.703  81.804  1.00  0.00           O  
ATOM    460  N   GLY A  62      81.389  96.437  80.818  1.00  0.00           N  
ATOM    461  CA  GLY A  62      81.544  97.396  81.873  1.00  0.00           C  
ATOM    462  C   GLY A  62      80.256  98.133  82.054  1.00  0.00           C  
ATOM    463  O   GLY A  62      79.855  98.433  83.178  1.00  0.00           O  
ATOM    464  N   VAL A  63      79.586  98.469  80.937  1.00  0.00           N  
ATOM    465  CA  VAL A  63      78.355  99.202  80.996  1.00  0.00           C  
ATOM    466  C   VAL A  63      77.319  98.369  81.684  1.00  0.00           C  
ATOM    467  O   VAL A  63      76.561  98.872  82.511  1.00  0.00           O  
ATOM    468  CB  VAL A  63      77.821  99.554  79.638  1.00  0.00           C  
ATOM    469  CG1 VAL A  63      76.460 100.250  79.812  1.00  0.00           C  
ATOM    470  CG2 VAL A  63      78.869 100.410  78.908  1.00  0.00           C  
ATOM    471  N   CYS A  64      77.253  97.063  81.365  1.00  0.00           N  
ATOM    472  CA  CYS A  64      76.228  96.260  81.962  1.00  0.00           C  
ATOM    473  C   CYS A  64      76.454  96.159  83.439  1.00  0.00           C  
ATOM    474  O   CYS A  64      75.494  96.100  84.206  1.00  0.00           O  
ATOM    475  CB  CYS A  64      76.055  94.854  81.340  1.00  0.00           C  
ATOM    476  SG  CYS A  64      77.461  93.723  81.533  1.00  0.00           S  
ATOM    477  N   SER A  65      77.725  96.111  83.883  1.00  0.00           N  
ATOM    478  CA  SER A  65      77.999  96.044  85.291  1.00  0.00           C  
ATOM    479  C   SER A  65      77.629  97.347  85.927  1.00  0.00           C  
ATOM    480  O   SER A  65      77.167  97.392  87.067  1.00  0.00           O  
ATOM    481  CB  SER A  65      79.474  95.732  85.605  1.00  0.00           C  
ATOM    482  OG  SER A  65      80.324  96.732  85.066  1.00  0.00           O  
ATOM    483  N   LEU A  66      77.810  98.452  85.187  1.00  0.00           N  
ATOM    484  CA  LEU A  66      77.542  99.757  85.708  1.00  0.00           C  
ATOM    485  C   LEU A  66      76.071  99.838  85.959  1.00  0.00           C  
ATOM    486  O   LEU A  66      75.639 100.436  86.940  1.00  0.00           O  
ATOM    487  CB  LEU A  66      77.998 100.863  84.734  1.00  0.00           C  
ATOM    488  CG  LEU A  66      78.114 102.277  85.342  1.00  0.00           C  
ATOM    489  CD1 LEU A  66      78.577 103.284  84.284  1.00  0.00           C  
ATOM    490  CD2 LEU A  66      76.835 102.736  86.051  1.00  0.00           C  
ATOM    491  N   ALA A  67      75.265  99.173  85.106  1.00  0.00           N  
ATOM    492  CA  ALA A  67      73.831  99.237  85.180  1.00  0.00           C  
ATOM    493  C   ALA A  67      73.387  98.782  86.536  1.00  0.00           C  
ATOM    494  O   ALA A  67      72.443  99.336  87.094  1.00  0.00           O  
ATOM    495  CB  ALA A  67      73.141  98.334  84.143  1.00  0.00           C  
ATOM    496  N   GLU A  68      74.010  97.725  87.087  1.00  0.00           N  
ATOM    497  CA  GLU A  68      73.659  97.294  88.411  1.00  0.00           C  
ATOM    498  C   GLU A  68      74.158  98.302  89.407  1.00  0.00           C  
ATOM    499  O   GLU A  68      73.466  98.656  90.359  1.00  0.00           O  
ATOM    500  CB  GLU A  68      74.273  95.933  88.779  1.00  0.00           C  
ATOM    501  CG  GLU A  68      73.898  95.455  90.183  1.00  0.00           C  
ATOM    502  CD  GLU A  68      74.562  94.105  90.412  1.00  0.00           C  
ATOM    503  OE1 GLU A  68      75.174  93.575  89.447  1.00  0.00           O  
ATOM    504  OE2 GLU A  68      74.463  93.584  91.555  1.00  0.00           O1-
ATOM    505  N   GLU A  69      75.379  98.813  89.164  1.00  0.00           N  
ATOM    506  CA  GLU A  69      76.127  99.701  90.010  1.00  0.00           C  
ATOM    507  C   GLU A  69      75.460 101.038  90.148  1.00  0.00           C  
ATOM    508  O   GLU A  69      75.803 101.795  91.052  1.00  0.00           O  
ATOM    509  CB  GLU A  69      77.565  99.924  89.513  1.00  0.00           C  
ATOM    510  CG  GLU A  69      78.421  98.659  89.619  1.00  0.00           C  
ATOM    511  CD  GLU A  69      78.493  98.261  91.088  1.00  0.00           C  
ATOM    512  OE1 GLU A  69      78.541  99.183  91.946  1.00  0.00           O  
ATOM    513  OE2 GLU A  69      78.493  97.033  91.373  1.00  0.00           O1-
ATOM    514  N   LEU A  70      74.544 101.404  89.231  1.00  0.00           N  
ATOM    515  CA  LEU A  70      73.882 102.681  89.317  1.00  0.00           C  
ATOM    516  C   LEU A  70      73.113 102.809  90.599  1.00  0.00           C  
ATOM    517  O   LEU A  70      72.982 103.913  91.120  1.00  0.00           O  
ATOM    518  CB  LEU A  70      72.823 102.995  88.235  1.00  0.00           C  
ATOM    519  CG  LEU A  70      73.329 103.472  86.860  1.00  0.00           C  
ATOM    520  CD1 LEU A  70      73.913 102.337  86.020  1.00  0.00           C  
ATOM    521  CD2 LEU A  70      72.233 104.249  86.114  1.00  0.00           C  
ATOM    522  N   ARG A  71      72.541 101.708  91.123  1.00  0.00           N  
ATOM    523  CA  ARG A  71      71.684 101.781  92.282  1.00  0.00           C  
ATOM    524  C   ARG A  71      72.406 102.253  93.520  1.00  0.00           C  
ATOM    525  O   ARG A  71      71.857 103.013  94.314  1.00  0.00           O  
ATOM    526  CB  ARG A  71      71.029 100.437  92.645  1.00  0.00           C  
ATOM    527  CG  ARG A  71      70.000  99.952  91.623  1.00  0.00           C  
ATOM    528  CD  ARG A  71      70.612  99.324  90.371  1.00  0.00           C  
ATOM    529  NE  ARG A  71      70.871  97.891  90.685  1.00  0.00           N  
ATOM    530  CZ  ARG A  71      69.866  96.976  90.555  1.00  0.00           C  
ATOM    531  NH1 ARG A  71      68.632  97.375  90.127  1.00  0.00           N1+
ATOM    532  NH2 ARG A  71      70.091  95.664  90.857  1.00  0.00           N  
ATOM    533  N   HIS A  72      73.664 101.821  93.691  1.00  0.00           N  
ATOM    534  CA  HIS A  72      74.529 101.968  94.834  1.00  0.00           C  
ATOM    535  C   HIS A  72      75.051 103.362  95.055  1.00  0.00           C  
ATOM    536  O   HIS A  72      75.994 103.537  95.820  1.00  0.00           O  
ATOM    537  CB  HIS A  72      75.727 101.010  94.794  1.00  0.00           C  
ATOM    538  CG  HIS A  72      75.286  99.582  94.892  1.00  0.00           C  
ATOM    539  CD2 HIS A  72      75.172  98.629  93.927  1.00  0.00           C  
ATOM    540  ND1 HIS A  72      74.888  98.979  96.065  1.00  0.00           N  
ATOM    541  CE1 HIS A  72      74.556  97.701  95.754  1.00  0.00           C  
ATOM    542  NE2 HIS A  72      74.712  97.442  94.468  1.00  0.00           N  
ATOM    543  N   ILE A  73      74.587 104.384  94.322  1.00  0.00           N  
ATOM    544  CA  ILE A  73      75.223 105.664  94.465  1.00  0.00           C  
ATOM    545  C   ILE A  73      75.131 106.231  95.860  1.00  0.00           C  
ATOM    546  O   ILE A  73      76.158 106.535  96.460  1.00  0.00           O  
ATOM    547  CB  ILE A  73      74.642 106.681  93.528  1.00  0.00           C  
ATOM    548  CG1 ILE A  73      74.721 106.178  92.072  1.00  0.00           C  
ATOM    549  CG2 ILE A  73      75.384 108.008  93.758  1.00  0.00           C  
ATOM    550  CD1 ILE A  73      76.140 105.897  91.578  1.00  0.00           C  
ATOM    551  N   HIS A  74      73.932 106.362  96.456  1.00  0.00           N  
ATOM    552  CA  HIS A  74      73.876 107.003  97.745  1.00  0.00           C  
ATOM    553  C   HIS A  74      74.586 106.180  98.777  1.00  0.00           C  
ATOM    554  O   HIS A  74      75.349 106.699  99.591  1.00  0.00           O  
ATOM    555  CB  HIS A  74      72.438 107.221  98.245  1.00  0.00           C  
ATOM    556  CG  HIS A  74      71.695 108.267  97.468  1.00  0.00           C  
ATOM    557  CD2 HIS A  74      71.470 109.577  97.764  1.00  0.00           C  
ATOM    558  ND1 HIS A  74      71.083 108.046  96.254  1.00  0.00           N  
ATOM    559  CE1 HIS A  74      70.524 109.224  95.878  1.00  0.00           C  
ATOM    560  NE2 HIS A  74      70.732 110.182  96.763  1.00  0.00           N  
ATOM    561  N   SER A  75      74.325 104.863  98.773  1.00  0.00           N  
ATOM    562  CA  SER A  75      74.844 103.966  99.764  1.00  0.00           C  
ATOM    563  C   SER A  75      76.339 103.855  99.729  1.00  0.00           C  
ATOM    564  O   SER A  75      77.010 104.248 100.680  1.00  0.00           O  
ATOM    565  CB  SER A  75      74.313 102.535  99.576  1.00  0.00           C  
ATOM    566  OG  SER A  75      72.895 102.529  99.615  1.00  0.00           O  
ATOM    567  N   ARG A  76      76.888 103.187  98.690  1.00  0.00           N  
ATOM    568  CA  ARG A  76      78.308 102.976  98.625  1.00  0.00           C  
ATOM    569  C   ARG A  76      79.134 104.123  98.116  1.00  0.00           C  
ATOM    570  O   ARG A  76      80.107 104.532  98.746  1.00  0.00           O  
ATOM    571  CB  ARG A  76      78.709 101.720  97.825  1.00  0.00           C  
ATOM    572  CG  ARG A  76      78.277 101.715  96.360  1.00  0.00           C  
ATOM    573  CD  ARG A  76      78.771 100.486  95.588  1.00  0.00           C  
ATOM    574  NE  ARG A  76      77.998  99.299  96.058  1.00  0.00           N  
ATOM    575  CZ  ARG A  76      78.494  98.492  97.041  1.00  0.00           C  
ATOM    576  NH1 ARG A  76      79.694  98.781  97.619  1.00  0.00           N1+
ATOM    577  NH2 ARG A  76      77.797  97.388  97.440  1.00  0.00           N  
ATOM    578  N   TYR A  77      78.766 104.665  96.941  1.00  0.00           N  
ATOM    579  CA  TYR A  77      79.595 105.625  96.270  1.00  0.00           C  
ATOM    580  C   TYR A  77      79.624 106.953  96.934  1.00  0.00           C  
ATOM    581  O   TYR A  77      80.695 107.541  97.055  1.00  0.00           O  
ATOM    582  CB  TYR A  77      79.209 105.806  94.794  1.00  0.00           C  
ATOM    583  CG  TYR A  77      79.554 104.507  94.152  1.00  0.00           C  
ATOM    584  CD1 TYR A  77      80.864 104.216  93.851  1.00  0.00           C  
ATOM    585  CD2 TYR A  77      78.580 103.581  93.854  1.00  0.00           C  
ATOM    586  CE1 TYR A  77      81.201 103.021  93.263  1.00  0.00           C  
ATOM    587  CE2 TYR A  77      78.912 102.383  93.265  1.00  0.00           C  
ATOM    588  CZ  TYR A  77      80.224 102.102  92.969  1.00  0.00           C  
ATOM    589  OH  TYR A  77      80.569 100.874  92.366  1.00  0.00           O  
ATOM    590  N   ARG A  78      78.438 107.449  97.337  1.00  0.00           N  
ATOM    591  CA  ARG A  78      78.203 108.721  97.955  1.00  0.00           C  
ATOM    592  C   ARG A  78      77.337 109.515  97.023  1.00  0.00           C  
ATOM    593  O   ARG A  78      76.116 109.458  97.139  1.00  0.00           O  
ATOM    594  CB  ARG A  78      79.436 109.484  98.491  1.00  0.00           C  
ATOM    595  CG  ARG A  78      79.941 108.895  99.812  1.00  0.00           C  
ATOM    596  CD  ARG A  78      81.282 109.451 100.293  1.00  0.00           C  
ATOM    597  NE  ARG A  78      81.472 108.994 101.700  1.00  0.00           N  
ATOM    598  CZ  ARG A  78      81.950 107.744 101.972  1.00  0.00           C  
ATOM    599  NH1 ARG A  78      82.231 106.876 100.957  1.00  0.00           N1+
ATOM    600  NH2 ARG A  78      82.140 107.357 103.268  1.00  0.00           N  
ATOM    601  N   GLY A  79      77.892 110.250  96.035  1.00  0.00           N  
ATOM    602  CA  GLY A  79      79.279 110.326  95.698  1.00  0.00           C  
ATOM    603  C   GLY A  79      79.315 110.841  94.302  1.00  0.00           C  
ATOM    604  O   GLY A  79      78.274 111.097  93.700  1.00  0.00           O  
ATOM    605  N   SER A  80      80.524 111.008  93.744  1.00  0.00           N  
ATOM    606  CA  SER A  80      80.586 111.517  92.412  1.00  0.00           C  
ATOM    607  C   SER A  80      80.216 110.418  91.474  1.00  0.00           C  
ATOM    608  O   SER A  80      80.445 109.240  91.742  1.00  0.00           O  
ATOM    609  CB  SER A  80      81.980 112.025  92.005  1.00  0.00           C  
ATOM    610  OG  SER A  80      81.951 112.509  90.670  1.00  0.00           O  
ATOM    611  N   TYR A  81      79.600 110.805  90.344  1.00  0.00           N  
ATOM    612  CA  TYR A  81      79.259 109.900  89.290  1.00  0.00           C  
ATOM    613  C   TYR A  81      80.566 109.429  88.753  1.00  0.00           C  
ATOM    614  O   TYR A  81      80.730 108.276  88.360  1.00  0.00           O  
ATOM    615  CB  TYR A  81      78.483 110.579  88.150  1.00  0.00           C  
ATOM    616  CG  TYR A  81      77.184 111.032  88.721  1.00  0.00           C  
ATOM    617  CD1 TYR A  81      76.118 110.165  88.815  1.00  0.00           C  
ATOM    618  CD2 TYR A  81      77.032 112.324  89.169  1.00  0.00           C  
ATOM    619  CE1 TYR A  81      74.920 110.583  89.345  1.00  0.00           C  
ATOM    620  CE2 TYR A  81      75.837 112.747  89.700  1.00  0.00           C  
ATOM    621  CZ  TYR A  81      74.778 111.876  89.788  1.00  0.00           C  
ATOM    622  OH  TYR A  81      73.550 112.308  90.332  1.00  0.00           O  
ATOM    623  N   TRP A  82      81.543 110.348  88.729  1.00  0.00           N  
ATOM    624  CA  TRP A  82      82.860 110.056  88.254  1.00  0.00           C  
ATOM    625  C   TRP A  82      83.425 108.952  89.086  1.00  0.00           C  
ATOM    626  O   TRP A  82      84.010 108.007  88.561  1.00  0.00           O  
ATOM    627  CB  TRP A  82      83.805 111.258  88.411  1.00  0.00           C  
ATOM    628  CG  TRP A  82      85.262 110.939  88.176  1.00  0.00           C  
ATOM    629  CD1 TRP A  82      86.214 110.595  89.091  1.00  0.00           C  
ATOM    630  CD2 TRP A  82      85.911 110.945  86.896  1.00  0.00           C  
ATOM    631  CE2 TRP A  82      87.245 110.595  87.111  1.00  0.00           C  
ATOM    632  CE3 TRP A  82      85.435 111.217  85.646  1.00  0.00           C  
ATOM    633  NE1 TRP A  82      87.416 110.383  88.462  1.00  0.00           N  
ATOM    634  CZ2 TRP A  82      88.126 110.513  86.071  1.00  0.00           C  
ATOM    635  CZ3 TRP A  82      86.327 111.134  84.601  1.00  0.00           C  
ATOM    636  CH2 TRP A  82      87.646 110.788  84.810  1.00  0.00           C  
ATOM    637  N   ARG A  83      83.253 109.046  90.414  1.00  0.00           N  
ATOM    638  CA  ARG A  83      83.834 108.084  91.301  1.00  0.00           C  
ATOM    639  C   ARG A  83      83.275 106.695  91.026  1.00  0.00           C  
ATOM    640  O   ARG A  83      82.429 106.526  90.151  1.00  0.00           O  
ATOM    641  CB  ARG A  83      83.558 108.418  92.776  1.00  0.00           C  
ATOM    642  CG  ARG A  83      84.217 109.725  93.228  1.00  0.00           C  
ATOM    643  CD  ARG A  83      85.522 110.063  92.502  1.00  0.00           C  
ATOM    644  NE  ARG A  83      85.384 111.452  91.976  1.00  0.00           N  
ATOM    645  CZ  ARG A  83      86.435 112.322  92.023  1.00  0.00           C  
ATOM    646  NH1 ARG A  83      87.623 111.936  92.572  1.00  0.00           N1+
ATOM    647  NH2 ARG A  83      86.298 113.583  91.519  1.00  0.00           N  
ATOM    648  N   THR A  84      81.913 106.655  90.855  1.00  0.00           N  
ATOM    649  CA  THR A  84      81.295 105.373  90.670  1.00  0.00           C  
ATOM    650  C   THR A  84      81.748 104.740  89.393  1.00  0.00           C  
ATOM    651  O   THR A  84      82.069 103.553  89.363  1.00  0.00           O  
ATOM    652  CB  THR A  84      79.793 105.415  90.662  1.00  0.00           C  
ATOM    653  CG2 THR A  84      79.294 106.220  89.455  1.00  0.00           C  
ATOM    654  OG1 THR A  84      79.285 104.092  90.601  1.00  0.00           O  
ATOM    655  N   VAL A  85      81.780 105.515  88.297  1.00  0.00           N  
ATOM    656  CA  VAL A  85      82.184 104.985  87.026  1.00  0.00           C  
ATOM    657  C   VAL A  85      83.625 104.596  87.103  1.00  0.00           C  
ATOM    658  O   VAL A  85      84.027 103.553  86.585  1.00  0.00           O  
ATOM    659  CB  VAL A  85      82.022 105.979  85.915  1.00  0.00           C  
ATOM    660  CG1 VAL A  85      82.556 105.358  84.615  1.00  0.00           C  
ATOM    661  CG2 VAL A  85      80.540 106.387  85.845  1.00  0.00           C  
ATOM    662  N   ARG A  86      84.452 105.426  87.764  1.00  0.00           N  
ATOM    663  CA  ARG A  86      85.847 105.107  87.799  1.00  0.00           C  
ATOM    664  C   ARG A  86      86.046 103.810  88.571  1.00  0.00           C  
ATOM    665  O   ARG A  86      85.090 103.247  89.100  1.00  0.00           O  
ATOM    666  CB  ARG A  86      86.739 106.183  88.448  1.00  0.00           C  
ATOM    667  CG  ARG A  86      86.385 106.580  89.881  1.00  0.00           C  
ATOM    668  CD  ARG A  86      87.346 105.953  90.892  1.00  0.00           C  
ATOM    669  NE  ARG A  86      86.544 105.395  92.014  1.00  0.00           N  
ATOM    670  CZ  ARG A  86      87.185 104.757  93.036  1.00  0.00           C  
ATOM    671  NH1 ARG A  86      88.544 104.646  93.024  1.00  0.00           N1+
ATOM    672  NH2 ARG A  86      86.466 104.231  94.069  1.00  0.00           N  
ATOM    673  N   ALA A  87      85.255 103.613  89.627  1.00  0.00           N  
ATOM    674  CA  ALA A  87      85.352 102.399  90.388  1.00  0.00           C  
ATOM    675  C   ALA A  87      84.840 101.218  89.608  1.00  0.00           C  
ATOM    676  O   ALA A  87      85.409 100.130  89.676  1.00  0.00           O  
ATOM    677  CB  ALA A  87      84.549 102.457  91.700  1.00  0.00           C  
ATOM    678  N   CYS A  88      83.711 101.385  88.891  1.00  0.00           N  
ATOM    679  CA  CYS A  88      83.085 100.298  88.179  1.00  0.00           C  
ATOM    680  C   CYS A  88      83.879  99.810  86.998  1.00  0.00           C  
ATOM    681  O   CYS A  88      84.028  98.606  86.798  1.00  0.00           O  
ATOM    682  CB  CYS A  88      81.689 100.671  87.653  1.00  0.00           C  
ATOM    683  SG  CYS A  88      80.892  99.304  86.758  1.00  0.00           S  
ATOM    684  N   LEU A  89      84.331 100.743  86.139  1.00  0.00           N  
ATOM    685  CA  LEU A  89      85.071 100.485  84.930  1.00  0.00           C  
ATOM    686  C   LEU A  89      86.512 100.157  85.173  1.00  0.00           C  
ATOM    687  O   LEU A  89      87.141  99.488  84.354  1.00  0.00           O  
ATOM    688  CB  LEU A  89      85.009 101.649  83.927  1.00  0.00           C  
ATOM    689  CG  LEU A  89      83.609 101.836  83.311  1.00  0.00           C  
ATOM    690  CD1 LEU A  89      82.571 102.221  84.378  1.00  0.00           C  
ATOM    691  CD2 LEU A  89      83.644 102.811  82.124  1.00  0.00           C  
ATOM    692  N   GLY A  90      87.100 100.643  86.280  1.00  0.00           N  
ATOM    693  CA  GLY A  90      88.510 100.446  86.450  1.00  0.00           C  
ATOM    694  C   GLY A  90      89.172 101.630  85.825  1.00  0.00           C  
ATOM    695  O   GLY A  90      88.882 102.761  86.209  1.00  0.00           O  
ATOM    696  N   CYS A  91      90.107 101.410  84.877  1.00  0.00           N  
ATOM    697  CA  CYS A  91      90.769 102.529  84.264  1.00  0.00           C  
ATOM    698  C   CYS A  91      90.208 102.718  82.886  1.00  0.00           C  
ATOM    699  O   CYS A  91      90.626 102.063  81.932  1.00  0.00           O  
ATOM    700  CB  CYS A  91      92.286 102.312  84.119  1.00  0.00           C  
ATOM    701  SG  CYS A  91      93.073 103.504  82.997  1.00  0.00           S  
ATOM    702  N   PRO A  92      89.256 103.602  82.766  1.00  0.00           N  
ATOM    703  CA  PRO A  92      88.604 103.932  81.528  1.00  0.00           C  
ATOM    704  C   PRO A  92      89.536 104.614  80.579  1.00  0.00           C  
ATOM    705  O   PRO A  92      89.261 104.618  79.381  1.00  0.00           O  
ATOM    706  CB  PRO A  92      87.436 104.837  81.918  1.00  0.00           C  
ATOM    707  CG  PRO A  92      87.879 105.463  83.253  1.00  0.00           C  
ATOM    708  CD  PRO A  92      88.755 104.373  83.891  1.00  0.00           C  
ATOM    709  N   LEU A  93      90.618 105.227  81.085  1.00  0.00           N  
ATOM    710  CA  LEU A  93      91.489 105.961  80.217  1.00  0.00           C  
ATOM    711  C   LEU A  93      92.116 105.011  79.247  1.00  0.00           C  
ATOM    712  O   LEU A  93      92.194 105.294  78.052  1.00  0.00           O  
ATOM    713  CB  LEU A  93      92.617 106.671  80.979  1.00  0.00           C  
ATOM    714  CG  LEU A  93      93.556 107.467  80.059  1.00  0.00           C  
ATOM    715  CD1 LEU A  93      92.811 108.626  79.377  1.00  0.00           C  
ATOM    716  CD2 LEU A  93      94.815 107.926  80.808  1.00  0.00           C  
ATOM    717  N   ARG A  94      92.572 103.846  79.741  1.00  0.00           N  
ATOM    718  CA  ARG A  94      93.222 102.901  78.884  1.00  0.00           C  
ATOM    719  C   ARG A  94      92.246 102.393  77.832  1.00  0.00           C  
ATOM    720  O   ARG A  94      91.078 102.774  77.830  1.00  0.00           O  
ATOM    721  CB  ARG A  94      93.777 101.680  79.639  1.00  0.00           C  
ATOM    722  CG  ARG A  94      94.807 100.877  78.844  1.00  0.00           C  
ATOM    723  CD  ARG A  94      96.028 101.697  78.425  1.00  0.00           C  
ATOM    724  NE  ARG A  94      95.974 102.982  79.175  1.00  0.00           N  
ATOM    725  CZ  ARG A  94      96.623 104.082  78.690  1.00  0.00           C  
ATOM    726  NH1 ARG A  94      97.306 104.005  77.512  1.00  0.00           N1+
ATOM    727  NH2 ARG A  94      96.583 105.258  79.381  1.00  0.00           N  
ATOM    728  N   ARG A  95      90.988 102.141  78.307  1.00  0.00           N  
ATOM    729  CA  ARG A  95      90.003 101.621  77.405  1.00  0.00           C  
ATOM    730  C   ARG A  95      89.755 102.622  76.285  1.00  0.00           C  
ATOM    731  O   ARG A  95      90.328 103.708  76.281  1.00  0.00           O  
ATOM    732  CB  ARG A  95      88.650 101.313  78.069  1.00  0.00           C  
ATOM    733  CG  ARG A  95      88.593 101.643  79.561  1.00  0.00           C  
ATOM    734  CD  ARG A  95      88.251 103.100  79.870  1.00  0.00           C  
ATOM    735  NE  ARG A  95      87.273 103.548  78.839  1.00  0.00           N  
ATOM    736  CZ  ARG A  95      86.237 104.363  79.197  1.00  0.00           C  
ATOM    737  NH1 ARG A  95      86.127 104.794  80.488  1.00  0.00           N1+
ATOM    738  NH2 ARG A  95      85.320 104.751  78.264  1.00  0.00           N  
ATOM    739  N   GLY A  96      89.622 103.907  76.689  1.00  0.00           N  
ATOM    740  CA  GLY A  96      89.317 104.923  75.724  1.00  0.00           C  
ATOM    741  C   GLY A  96      90.429 105.028  74.730  1.00  0.00           C  
ATOM    742  O   GLY A  96      90.187 105.182  73.533  1.00  0.00           O  
ATOM    743  N   ALA A  97      91.686 104.965  75.206  1.00  0.00           N  
ATOM    744  CA  ALA A  97      92.807 105.112  74.325  1.00  0.00           C  
ATOM    745  C   ALA A  97      92.802 103.989  73.341  1.00  0.00           C  
ATOM    746  O   ALA A  97      93.024 104.195  72.149  1.00  0.00           O  
ATOM    747  CB  ALA A  97      94.156 105.071  75.064  1.00  0.00           C  
ATOM    748  N   LEU A  98      92.535 102.762  73.822  1.00  0.00           N  
ATOM    749  CA  LEU A  98      92.536 101.607  72.974  1.00  0.00           C  
ATOM    750  C   LEU A  98      91.421 101.730  71.983  1.00  0.00           C  
ATOM    751  O   LEU A  98      91.560 101.327  70.830  1.00  0.00           O  
ATOM    752  CB  LEU A  98      92.355 100.293  73.751  1.00  0.00           C  
ATOM    753  CG  LEU A  98      93.529  99.995  74.703  1.00  0.00           C  
ATOM    754  CD1 LEU A  98      93.344  98.651  75.425  1.00  0.00           C  
ATOM    755  CD2 LEU A  98      94.878 100.100  73.974  1.00  0.00           C  
ATOM    756  N   LEU A  99      90.272 102.278  72.418  1.00  0.00           N  
ATOM    757  CA  LEU A  99      89.137 102.409  71.551  1.00  0.00           C  
ATOM    758  C   LEU A  99      89.475 103.351  70.437  1.00  0.00           C  
ATOM    759  O   LEU A  99      89.127 103.113  69.282  1.00  0.00           O  
ATOM    760  CB  LEU A  99      87.898 102.958  72.280  1.00  0.00           C  
ATOM    761  CG  LEU A  99      86.661 103.110  71.375  1.00  0.00           C  
ATOM    762  CD1 LEU A  99      86.214 101.750  70.814  1.00  0.00           C  
ATOM    763  CD2 LEU A  99      85.527 103.848  72.105  1.00  0.00           C  
ATOM    764  N   LEU A 100      90.167 104.458  70.755  1.00  0.00           N  
ATOM    765  CA  LEU A 100      90.500 105.426  69.751  1.00  0.00           C  
ATOM    766  C   LEU A 100      91.433 104.805  68.765  1.00  0.00           C  
ATOM    767  O   LEU A 100      91.301 105.015  67.560  1.00  0.00           O  
ATOM    768  CB  LEU A 100      91.181 106.671  70.337  1.00  0.00           C  
ATOM    769  CG  LEU A 100      90.255 107.463  71.277  1.00  0.00           C  
ATOM    770  CD1 LEU A 100      90.961 108.700  71.846  1.00  0.00           C  
ATOM    771  CD2 LEU A 100      88.922 107.799  70.591  1.00  0.00           C  
ATOM    772  N   LEU A 101      92.405 104.015  69.255  1.00  0.00           N  
ATOM    773  CA  LEU A 101      93.365 103.412  68.379  1.00  0.00           C  
ATOM    774  C   LEU A 101      92.651 102.476  67.456  1.00  0.00           C  
ATOM    775  O   LEU A 101      92.892 102.474  66.251  1.00  0.00           O  
ATOM    776  CB  LEU A 101      94.428 102.593  69.132  1.00  0.00           C  
ATOM    777  CG  LEU A 101      95.331 103.446  70.041  1.00  0.00           C  
ATOM    778  CD1 LEU A 101      96.374 102.578  70.764  1.00  0.00           C  
ATOM    779  CD2 LEU A 101      95.965 104.610  69.263  1.00  0.00           C  
ATOM    780  N   SER A 102      91.721 101.669  67.996  1.00  0.00           N  
ATOM    781  CA  SER A 102      91.042 100.703  67.184  1.00  0.00           C  
ATOM    782  C   SER A 102      90.279 101.414  66.117  1.00  0.00           C  
ATOM    783  O   SER A 102      90.259 100.981  64.966  1.00  0.00           O  
ATOM    784  CB  SER A 102      90.043  99.846  67.984  1.00  0.00           C  
ATOM    785  OG  SER A 102      88.996 100.658  68.493  1.00  0.00           O  
ATOM    786  N   ILE A 103      89.632 102.538  66.471  1.00  0.00           N  
ATOM    787  CA  ILE A 103      88.857 103.264  65.511  1.00  0.00           C  
ATOM    788  C   ILE A 103      89.775 103.778  64.447  1.00  0.00           C  
ATOM    789  O   ILE A 103      89.482 103.661  63.258  1.00  0.00           O  
ATOM    790  CB  ILE A 103      88.162 104.451  66.114  1.00  0.00           C  
ATOM    791  CG1 ILE A 103      87.188 103.996  67.213  1.00  0.00           C  
ATOM    792  CG2 ILE A 103      87.486 105.239  64.980  1.00  0.00           C  
ATOM    793  CD1 ILE A 103      86.676 105.141  68.085  1.00  0.00           C  
ATOM    794  N   TYR A 104      90.923 104.353  64.851  1.00  0.00           N  
ATOM    795  CA  TYR A 104      91.836 104.926  63.903  1.00  0.00           C  
ATOM    796  C   TYR A 104      92.375 103.850  63.015  1.00  0.00           C  
ATOM    797  O   TYR A 104      92.401 103.997  61.794  1.00  0.00           O  
ATOM    798  CB  TYR A 104      93.036 105.612  64.575  1.00  0.00           C  
ATOM    799  CG  TYR A 104      93.899 106.159  63.491  1.00  0.00           C  
ATOM    800  CD1 TYR A 104      93.592 107.359  62.895  1.00  0.00           C  
ATOM    801  CD2 TYR A 104      95.017 105.473  63.073  1.00  0.00           C  
ATOM    802  CE1 TYR A 104      94.385 107.869  61.894  1.00  0.00           C  
ATOM    803  CE2 TYR A 104      95.814 105.978  62.072  1.00  0.00           C  
ATOM    804  CZ  TYR A 104      95.498 107.177  61.482  1.00  0.00           C  
ATOM    805  OH  TYR A 104      96.315 107.697  60.455  1.00  0.00           O  
ATOM    806  N   PHE A 105      92.802 102.720  63.612  1.00  0.00           N  
ATOM    807  CA  PHE A 105      93.371 101.648  62.849  1.00  0.00           C  
ATOM    808  C   PHE A 105      92.338 101.096  61.926  1.00  0.00           C  
ATOM    809  O   PHE A 105      92.649 100.722  60.799  1.00  0.00           O  
ATOM    810  CB  PHE A 105      93.917 100.486  63.702  1.00  0.00           C  
ATOM    811  CG  PHE A 105      95.205 100.930  64.309  1.00  0.00           C  
ATOM    812  CD1 PHE A 105      96.349 100.969  63.546  1.00  0.00           C  
ATOM    813  CD2 PHE A 105      95.283 101.290  65.634  1.00  0.00           C  
ATOM    814  CE1 PHE A 105      97.545 101.373  64.091  1.00  0.00           C  
ATOM    815  CE2 PHE A 105      96.475 101.696  66.187  1.00  0.00           C  
ATOM    816  CZ  PHE A 105      97.610 101.740  65.414  1.00  0.00           C  
ATOM    817  N   TYR A 106      91.079 100.955  62.373  1.00  0.00           N  
ATOM    818  CA  TYR A 106      90.147 100.504  61.385  1.00  0.00           C  
ATOM    819  C   TYR A 106      89.213 101.641  61.163  1.00  0.00           C  
ATOM    820  O   TYR A 106      88.069 101.616  61.611  1.00  0.00           O  
ATOM    821  CB  TYR A 106      89.311  99.294  61.827  1.00  0.00           C  
ATOM    822  CG  TYR A 106      88.563  98.844  60.621  1.00  0.00           C  
ATOM    823  CD1 TYR A 106      89.192  98.063  59.680  1.00  0.00           C  
ATOM    824  CD2 TYR A 106      87.247  99.195  60.426  1.00  0.00           C  
ATOM    825  CE1 TYR A 106      88.524  97.638  58.558  1.00  0.00           C  
ATOM    826  CE2 TYR A 106      86.572  98.771  59.304  1.00  0.00           C  
ATOM    827  CZ  TYR A 106      87.211  97.992  58.368  1.00  0.00           C  
ATOM    828  OH  TYR A 106      86.523  97.557  57.216  1.00  0.00           O  
ATOM    829  N   TYR A 107      89.684 102.664  60.431  1.00  0.00           N  
ATOM    830  CA  TYR A 107      88.863 103.803  60.166  1.00  0.00           C  
ATOM    831  C   TYR A 107      89.017 104.066  58.713  1.00  0.00           C  
ATOM    832  O   TYR A 107      90.005 103.658  58.104  1.00  0.00           O  
ATOM    833  CB  TYR A 107      89.333 105.069  60.909  1.00  0.00           C  
ATOM    834  CG  TYR A 107      88.316 106.140  60.713  1.00  0.00           C  
ATOM    835  CD1 TYR A 107      87.196 106.186  61.511  1.00  0.00           C  
ATOM    836  CD2 TYR A 107      88.483 107.106  59.750  1.00  0.00           C  
ATOM    837  CE1 TYR A 107      86.251 107.170  61.345  1.00  0.00           C  
ATOM    838  CE2 TYR A 107      87.541 108.093  59.578  1.00  0.00           C  
ATOM    839  CZ  TYR A 107      86.422 108.127  60.374  1.00  0.00           C  
ATOM    840  OH  TYR A 107      85.456 109.140  60.196  1.00  0.00           O  
ATOM    841  N   SER A 108      88.030 104.735  58.097  1.00  0.00           N  
ATOM    842  CA  SER A 108      88.197 104.978  56.700  1.00  0.00           C  
ATOM    843  C   SER A 108      89.390 105.861  56.563  1.00  0.00           C  
ATOM    844  O   SER A 108      89.489 106.904  57.206  1.00  0.00           O  
ATOM    845  CB  SER A 108      87.000 105.686  56.044  1.00  0.00           C  
ATOM    846  OG  SER A 108      85.853 104.850  56.094  1.00  0.00           O  
ATOM    847  N   LEU A 109      90.342 105.437  55.717  1.00  0.00           N  
ATOM    848  CA  LEU A 109      91.526 106.203  55.477  1.00  0.00           C  
ATOM    849  C   LEU A 109      91.491 106.515  54.023  1.00  0.00           C  
ATOM    850  O   LEU A 109      90.725 105.896  53.286  1.00  0.00           O  
ATOM    851  CB  LEU A 109      92.821 105.423  55.756  1.00  0.00           C  
ATOM    852  CG  LEU A 109      94.108 106.230  55.504  1.00  0.00           C  
ATOM    853  CD1 LEU A 109      94.252 107.405  56.487  1.00  0.00           C  
ATOM    854  CD2 LEU A 109      95.336 105.309  55.502  1.00  0.00           C  
ATOM    855  N   PRO A 110      92.257 107.460  53.561  1.00  0.00           N  
ATOM    856  CA  PRO A 110      92.198 107.709  52.158  1.00  0.00           C  
ATOM    857  C   PRO A 110      92.660 106.493  51.435  1.00  0.00           C  
ATOM    858  O   PRO A 110      93.803 106.077  51.620  1.00  0.00           O  
ATOM    859  CB  PRO A 110      92.991 108.992  51.931  1.00  0.00           C  
ATOM    860  CG  PRO A 110      92.782 109.761  53.253  1.00  0.00           C  
ATOM    861  CD  PRO A 110      92.565 108.665  54.313  1.00  0.00           C  
ATOM    862  N   ASN A 111      91.771 105.917  50.608  1.00  0.00           N  
ATOM    863  CA  ASN A 111      92.057 104.728  49.868  1.00  0.00           C  
ATOM    864  C   ASN A 111      90.717 104.133  49.597  1.00  0.00           C  
ATOM    865  O   ASN A 111      89.694 104.742  49.906  1.00  0.00           O  
ATOM    866  CB  ASN A 111      92.872 103.684  50.652  1.00  0.00           C  
ATOM    867  CG  ASN A 111      93.441 102.678  49.660  1.00  0.00           C  
ATOM    868  ND2 ASN A 111      93.335 102.996  48.342  1.00  0.00           N  
ATOM    869  OD1 ASN A 111      93.978 101.640  50.047  1.00  0.00           O  
ATOM    870  N   ALA A 112      90.671 102.934  48.993  1.00  0.00           N  
ATOM    871  CA  ALA A 112      89.378 102.353  48.815  1.00  0.00           C  
ATOM    872  C   ALA A 112      88.889 102.051  50.191  1.00  0.00           C  
ATOM    873  O   ALA A 112      89.635 101.537  51.023  1.00  0.00           O  
ATOM    874  CB  ALA A 112      89.393 101.035  48.022  1.00  0.00           C  
ATOM    875  N   VAL A 113      87.619 102.385  50.480  1.00  0.00           N  
ATOM    876  CA  VAL A 113      87.122 102.105  51.792  1.00  0.00           C  
ATOM    877  C   VAL A 113      85.743 101.565  51.641  1.00  0.00           C  
ATOM    878  O   VAL A 113      84.988 101.989  50.768  1.00  0.00           O  
ATOM    879  CB  VAL A 113      87.031 103.319  52.669  1.00  0.00           C  
ATOM    880  CG1 VAL A 113      86.380 102.915  54.003  1.00  0.00           C  
ATOM    881  CG2 VAL A 113      88.439 103.920  52.817  1.00  0.00           C  
ATOM    882  N   GLY A 114      85.389 100.586  52.492  1.00  0.00           N  
ATOM    883  CA  GLY A 114      84.070 100.036  52.443  1.00  0.00           C  
ATOM    884  C   GLY A 114      83.243 100.818  53.405  1.00  0.00           C  
ATOM    885  O   GLY A 114      83.706 101.770  54.030  1.00  0.00           O  
ATOM    886  N   PRO A 115      82.008 100.428  53.515  1.00  0.00           N  
ATOM    887  CA  PRO A 115      81.130 101.057  54.458  1.00  0.00           C  
ATOM    888  C   PRO A 115      81.426 100.487  55.803  1.00  0.00           C  
ATOM    889  O   PRO A 115      82.089  99.454  55.875  1.00  0.00           O  
ATOM    890  CB  PRO A 115      79.705 100.788  53.966  1.00  0.00           C  
ATOM    891  CG  PRO A 115      79.860  99.692  52.897  1.00  0.00           C  
ATOM    892  CD  PRO A 115      81.287  99.899  52.371  1.00  0.00           C  
ATOM    893  N   PRO A 116      80.983 101.124  56.847  1.00  0.00           N  
ATOM    894  CA  PRO A 116      81.229 100.584  58.153  1.00  0.00           C  
ATOM    895  C   PRO A 116      80.388  99.365  58.330  1.00  0.00           C  
ATOM    896  O   PRO A 116      79.354  99.258  57.672  1.00  0.00           O  
ATOM    897  CB  PRO A 116      80.922 101.713  59.134  1.00  0.00           C  
ATOM    898  CG  PRO A 116      81.209 102.985  58.316  1.00  0.00           C  
ATOM    899  CD  PRO A 116      80.923 102.577  56.861  1.00  0.00           C  
ATOM    900  N   PHE A 117      80.815  98.426  59.195  1.00  0.00           N  
ATOM    901  CA  PHE A 117      80.044  97.233  59.365  1.00  0.00           C  
ATOM    902  C   PHE A 117      79.129  97.484  60.518  1.00  0.00           C  
ATOM    903  O   PHE A 117      79.520  97.346  61.676  1.00  0.00           O  
ATOM    904  CB  PHE A 117      80.901  96.022  59.771  1.00  0.00           C  
ATOM    905  CG  PHE A 117      81.942  95.813  58.727  1.00  0.00           C  
ATOM    906  CD1 PHE A 117      83.096  96.560  58.745  1.00  0.00           C  
ATOM    907  CD2 PHE A 117      81.777  94.871  57.740  1.00  0.00           C  
ATOM    908  CE1 PHE A 117      84.066  96.376  57.789  1.00  0.00           C  
ATOM    909  CE2 PHE A 117      82.743  94.682  56.780  1.00  0.00           C  
ATOM    910  CZ  PHE A 117      83.891  95.436  56.803  1.00  0.00           C  
ATOM    911  N   THR A 118      77.880  97.878  60.219  1.00  0.00           N  
ATOM    912  CA  THR A 118      76.902  98.136  61.235  1.00  0.00           C  
ATOM    913  C   THR A 118      76.478  96.840  61.848  1.00  0.00           C  
ATOM    914  O   THR A 118      76.242  96.753  63.052  1.00  0.00           O  
ATOM    915  CB  THR A 118      75.672  98.796  60.690  1.00  0.00           C  
ATOM    916  CG2 THR A 118      74.694  99.045  61.850  1.00  0.00           C  
ATOM    917  OG1 THR A 118      76.014 100.026  60.067  1.00  0.00           O  
ATOM    918  N   TRP A 119      76.400  95.788  61.014  1.00  0.00           N  
ATOM    919  CA  TRP A 119      75.892  94.501  61.392  1.00  0.00           C  
ATOM    920  C   TRP A 119      76.741  93.890  62.456  1.00  0.00           C  
ATOM    921  O   TRP A 119      76.259  93.076  63.239  1.00  0.00           O  
ATOM    922  CB  TRP A 119      75.793  93.507  60.219  1.00  0.00           C  
ATOM    923  CG  TRP A 119      77.082  93.225  59.484  1.00  0.00           C  
ATOM    924  CD1 TRP A 119      78.083  92.347  59.781  1.00  0.00           C  
ATOM    925  CD2 TRP A 119      77.448  93.857  58.249  1.00  0.00           C  
ATOM    926  CE2 TRP A 119      78.670  93.315  57.854  1.00  0.00           C  
ATOM    927  CE3 TRP A 119      76.812  94.806  57.500  1.00  0.00           C  
ATOM    928  NE1 TRP A 119      79.049  92.389  58.803  1.00  0.00           N  
ATOM    929  CZ2 TRP A 119      79.276  93.714  56.697  1.00  0.00           C  
ATOM    930  CZ3 TRP A 119      77.432  95.214  56.341  1.00  0.00           C  
ATOM    931  CH2 TRP A 119      78.640  94.678  55.947  1.00  0.00           C  
ATOM    932  N   MET A 120      78.031  94.257  62.513  1.00  0.00           N  
ATOM    933  CA  MET A 120      78.937  93.663  63.453  1.00  0.00           C  
ATOM    934  C   MET A 120      78.445  93.910  64.849  1.00  0.00           C  
ATOM    935  O   MET A 120      78.579  93.053  65.721  1.00  0.00           O  
ATOM    936  CB  MET A 120      80.355  94.253  63.354  1.00  0.00           C  
ATOM    937  CG  MET A 120      81.376  93.566  64.264  1.00  0.00           C  
ATOM    938  SD  MET A 120      83.058  94.250  64.159  1.00  0.00           S  
ATOM    939  CE  MET A 120      83.421  93.557  62.520  1.00  0.00           C  
ATOM    940  N   LEU A 121      77.856  95.091  65.098  1.00  0.00           N  
ATOM    941  CA  LEU A 121      77.417  95.457  66.417  1.00  0.00           C  
ATOM    942  C   LEU A 121      76.369  94.504  66.907  1.00  0.00           C  
ATOM    943  O   LEU A 121      76.361  94.141  68.082  1.00  0.00           O  
ATOM    944  CB  LEU A 121      76.809  96.866  66.453  1.00  0.00           C  
ATOM    945  CG  LEU A 121      77.818  97.966  66.081  1.00  0.00           C  
ATOM    946  CD1 LEU A 121      77.166  99.353  66.131  1.00  0.00           C  
ATOM    947  CD2 LEU A 121      79.089  97.873  66.940  1.00  0.00           C  
ATOM    948  N   ALA A 122      75.447  94.073  66.029  1.00  0.00           N  
ATOM    949  CA  ALA A 122      74.387  93.217  66.479  1.00  0.00           C  
ATOM    950  C   ALA A 122      74.961  91.945  67.012  1.00  0.00           C  
ATOM    951  O   ALA A 122      74.597  91.498  68.098  1.00  0.00           O  
ATOM    952  CB  ALA A 122      73.433  92.815  65.341  1.00  0.00           C  
ATOM    953  N   LEU A 123      75.911  91.348  66.272  1.00  0.00           N  
ATOM    954  CA  LEU A 123      76.462  90.072  66.623  1.00  0.00           C  
ATOM    955  C   LEU A 123      77.181  90.218  67.924  1.00  0.00           C  
ATOM    956  O   LEU A 123      77.119  89.346  68.790  1.00  0.00           O  
ATOM    957  CB  LEU A 123      77.548  89.613  65.636  1.00  0.00           C  
ATOM    958  CG  LEU A 123      77.205  89.857  64.155  1.00  0.00           C  
ATOM    959  CD1 LEU A 123      78.097  89.013  63.229  1.00  0.00           C  
ATOM    960  CD2 LEU A 123      75.699  89.762  63.877  1.00  0.00           C  
ATOM    961  N   LEU A 124      77.903  91.342  68.074  1.00  0.00           N  
ATOM    962  CA  LEU A 124      78.706  91.603  69.232  1.00  0.00           C  
ATOM    963  C   LEU A 124      77.808  91.673  70.427  1.00  0.00           C  
ATOM    964  O   LEU A 124      78.118  91.118  71.480  1.00  0.00           O  
ATOM    965  CB  LEU A 124      79.468  92.942  69.095  1.00  0.00           C  
ATOM    966  CG  LEU A 124      80.382  93.354  70.272  1.00  0.00           C  
ATOM    967  CD1 LEU A 124      79.592  93.746  71.528  1.00  0.00           C  
ATOM    968  CD2 LEU A 124      81.445  92.284  70.552  1.00  0.00           C  
ATOM    969  N   GLY A 125      76.657  92.355  70.288  1.00  0.00           N  
ATOM    970  CA  GLY A 125      75.741  92.508  71.382  1.00  0.00           C  
ATOM    971  C   GLY A 125      75.193  91.175  71.786  1.00  0.00           C  
ATOM    972  O   GLY A 125      75.026  90.902  72.974  1.00  0.00           O  
ATOM    973  N   LEU A 126      74.860  90.315  70.807  1.00  0.00           N  
ATOM    974  CA  LEU A 126      74.324  89.026  71.140  1.00  0.00           C  
ATOM    975  C   LEU A 126      75.359  88.213  71.845  1.00  0.00           C  
ATOM    976  O   LEU A 126      75.046  87.486  72.785  1.00  0.00           O  
ATOM    977  CB  LEU A 126      73.808  88.227  69.931  1.00  0.00           C  
ATOM    978  CG  LEU A 126      72.417  88.678  69.441  1.00  0.00           C  
ATOM    979  CD1 LEU A 126      72.398  90.146  68.999  1.00  0.00           C  
ATOM    980  CD2 LEU A 126      71.881  87.729  68.361  1.00  0.00           C  
ATOM    981  N   SER A 127      76.628  88.305  71.413  1.00  0.00           N  
ATOM    982  CA  SER A 127      77.635  87.511  72.052  1.00  0.00           C  
ATOM    983  C   SER A 127      77.750  87.940  73.481  1.00  0.00           C  
ATOM    984  O   SER A 127      77.906  87.108  74.373  1.00  0.00           O  
ATOM    985  CB  SER A 127      79.023  87.633  71.394  1.00  0.00           C  
ATOM    986  OG  SER A 127      79.523  88.954  71.531  1.00  0.00           O  
ATOM    987  N   GLN A 128      77.672  89.259  73.739  1.00  0.00           N  
ATOM    988  CA  GLN A 128      77.781  89.743  75.084  1.00  0.00           C  
ATOM    989  C   GLN A 128      76.605  89.264  75.877  1.00  0.00           C  
ATOM    990  O   GLN A 128      76.747  88.889  77.038  1.00  0.00           O  
ATOM    991  CB  GLN A 128      77.829  91.276  75.176  1.00  0.00           C  
ATOM    992  CG  GLN A 128      79.128  91.861  74.621  1.00  0.00           C  
ATOM    993  CD  GLN A 128      80.264  91.384  75.516  1.00  0.00           C  
ATOM    994  NE2 GLN A 128      80.212  91.764  76.821  1.00  0.00           N  
ATOM    995  OE1 GLN A 128      81.174  90.688  75.067  1.00  0.00           O  
ATOM    996  N   ALA A 129      75.404  89.260  75.271  1.00  0.00           N  
ATOM    997  CA  ALA A 129      74.231  88.854  75.991  1.00  0.00           C  
ATOM    998  C   ALA A 129      74.379  87.425  76.404  1.00  0.00           C  
ATOM    999  O   ALA A 129      74.061  87.064  77.536  1.00  0.00           O  
ATOM   1000  CB  ALA A 129      72.951  88.955  75.144  1.00  0.00           C  
ATOM   1001  N   LEU A 130      74.875  86.570  75.493  1.00  0.00           N  
ATOM   1002  CA  LEU A 130      75.016  85.177  75.804  1.00  0.00           C  
ATOM   1003  C   LEU A 130      76.024  85.023  76.900  1.00  0.00           C  
ATOM   1004  O   LEU A 130      75.831  84.237  77.826  1.00  0.00           O  
ATOM   1005  CB  LEU A 130      75.485  84.332  74.606  1.00  0.00           C  
ATOM   1006  CG  LEU A 130      74.450  84.256  73.468  1.00  0.00           C  
ATOM   1007  CD1 LEU A 130      74.956  83.381  72.310  1.00  0.00           C  
ATOM   1008  CD2 LEU A 130      73.075  83.812  73.993  1.00  0.00           C  
ATOM   1009  N   ASN A 131      77.128  85.786  76.838  1.00  0.00           N  
ATOM   1010  CA  ASN A 131      78.154  85.630  77.827  1.00  0.00           C  
ATOM   1011  C   ASN A 131      77.603  85.968  79.180  1.00  0.00           C  
ATOM   1012  O   ASN A 131      77.870  85.257  80.147  1.00  0.00           O  
ATOM   1013  CB  ASN A 131      79.374  86.534  77.578  1.00  0.00           C  
ATOM   1014  CG  ASN A 131      80.134  85.986  76.377  1.00  0.00           C  
ATOM   1015  ND2 ASN A 131      80.569  86.894  75.463  1.00  0.00           N  
ATOM   1016  OD1 ASN A 131      80.335  84.778  76.254  1.00  0.00           O  
ATOM   1017  N   ILE A 132      76.835  87.071  79.301  1.00  0.00           N  
ATOM   1018  CA  ILE A 132      76.318  87.414  80.598  1.00  0.00           C  
ATOM   1019  C   ILE A 132      75.314  86.406  81.080  1.00  0.00           C  
ATOM   1020  O   ILE A 132      75.384  85.962  82.225  1.00  0.00           O  
ATOM   1021  CB  ILE A 132      75.665  88.769  80.684  1.00  0.00           C  
ATOM   1022  CG1 ILE A 132      76.708  89.905  80.690  1.00  0.00           C  
ATOM   1023  CG2 ILE A 132      74.778  88.771  81.940  1.00  0.00           C  
ATOM   1024  CD1 ILE A 132      77.456  90.114  79.380  1.00  0.00           C  
ATOM   1025  N   LEU A 133      74.348  86.015  80.227  1.00  0.00           N  
ATOM   1026  CA  LEU A 133      73.300  85.128  80.660  1.00  0.00           C  
ATOM   1027  C   LEU A 133      73.857  83.772  80.993  1.00  0.00           C  
ATOM   1028  O   LEU A 133      73.544  83.208  82.040  1.00  0.00           O  
ATOM   1029  CB  LEU A 133      72.209  84.955  79.581  1.00  0.00           C  
ATOM   1030  CG  LEU A 133      70.956  84.164  80.018  1.00  0.00           C  
ATOM   1031  CD1 LEU A 133      71.240  82.669  80.235  1.00  0.00           C  
ATOM   1032  CD2 LEU A 133      70.286  84.825  81.233  1.00  0.00           C  
ATOM   1033  N   LEU A 134      74.713  83.222  80.109  1.00  0.00           N  
ATOM   1034  CA  LEU A 134      75.263  81.902  80.267  1.00  0.00           C  
ATOM   1035  C   LEU A 134      76.151  81.829  81.470  1.00  0.00           C  
ATOM   1036  O   LEU A 134      76.178  80.803  82.149  1.00  0.00           O  
ATOM   1037  CB  LEU A 134      76.064  81.414  79.044  1.00  0.00           C  
ATOM   1038  CG  LEU A 134      75.188  80.943  77.864  1.00  0.00           C  
ATOM   1039  CD1 LEU A 134      74.252  82.049  77.354  1.00  0.00           C  
ATOM   1040  CD2 LEU A 134      76.054  80.340  76.747  1.00  0.00           C  
ATOM   1041  N   GLY A 135      76.892  82.908  81.792  1.00  0.00           N  
ATOM   1042  CA  GLY A 135      77.734  82.813  82.952  1.00  0.00           C  
ATOM   1043  C   GLY A 135      79.167  82.553  82.590  1.00  0.00           C  
ATOM   1044  O   GLY A 135      79.862  81.813  83.283  1.00  0.00           O  
ATOM   1045  N   LEU A 136      79.640  83.139  81.473  1.00  0.00           N  
ATOM   1046  CA  LEU A 136      81.020  83.033  81.083  1.00  0.00           C  
ATOM   1047  C   LEU A 136      81.847  83.762  82.105  1.00  0.00           C  
ATOM   1048  O   LEU A 136      82.979  83.379  82.401  1.00  0.00           O  
ATOM   1049  CB  LEU A 136      81.303  83.670  79.710  1.00  0.00           C  
ATOM   1050  CG  LEU A 136      82.776  83.566  79.271  1.00  0.00           C  
ATOM   1051  CD1 LEU A 136      83.196  82.099  79.075  1.00  0.00           C  
ATOM   1052  CD2 LEU A 136      83.055  84.432  78.031  1.00  0.00           C  
ATOM   1053  N   LYS A 137      81.271  84.832  82.683  1.00  0.00           N  
ATOM   1054  CA  LYS A 137      81.909  85.732  83.605  1.00  0.00           C  
ATOM   1055  C   LYS A 137      82.346  85.017  84.840  1.00  0.00           C  
ATOM   1056  O   LYS A 137      83.235  85.512  85.533  1.00  0.00           O  
ATOM   1057  CB  LYS A 137      80.991  86.893  84.029  1.00  0.00           C  
ATOM   1058  CG  LYS A 137      81.722  87.995  84.798  1.00  0.00           C  
ATOM   1059  CD  LYS A 137      80.895  89.266  85.019  1.00  0.00           C  
ATOM   1060  CE  LYS A 137      80.915  90.248  83.847  1.00  0.00           C  
ATOM   1061  NZ  LYS A 137      80.149  91.463  84.205  1.00  0.00           N1+
ATOM   1062  N   GLY A 138      81.704  83.879  85.182  1.00  0.00           N  
ATOM   1063  CA  GLY A 138      82.078  83.156  86.368  1.00  0.00           C  
ATOM   1064  C   GLY A 138      83.553  82.910  86.306  1.00  0.00           C  
ATOM   1065  O   GLY A 138      84.065  82.298  85.370  1.00  0.00           O  
ATOM   1066  N   LEU A 139      84.271  83.377  87.347  1.00  0.00           N  
ATOM   1067  CA  LEU A 139      85.701  83.290  87.365  1.00  0.00           C  
ATOM   1068  C   LEU A 139      86.128  81.909  87.729  1.00  0.00           C  
ATOM   1069  O   LEU A 139      85.347  81.096  88.222  1.00  0.00           O  
ATOM   1070  CB  LEU A 139      86.397  84.208  88.393  1.00  0.00           C  
ATOM   1071  CG  LEU A 139      86.174  85.720  88.199  1.00  0.00           C  
ATOM   1072  CD1 LEU A 139      86.615  86.189  86.805  1.00  0.00           C  
ATOM   1073  CD2 LEU A 139      84.744  86.133  88.564  1.00  0.00           C  
ATOM   1074  N   ALA A 140      87.408  81.608  87.439  1.00  0.00           N  
ATOM   1075  CA  ALA A 140      87.973  80.351  87.825  1.00  0.00           C  
ATOM   1076  C   ALA A 140      88.195  80.435  89.301  1.00  0.00           C  
ATOM   1077  O   ALA A 140      88.384  81.520  89.849  1.00  0.00           O  
ATOM   1078  CB  ALA A 140      89.327  80.051  87.158  1.00  0.00           C  
ATOM   1079  N   PRO A 141      88.151  79.316  89.965  1.00  0.00           N  
ATOM   1080  CA  PRO A 141      88.346  79.318  91.387  1.00  0.00           C  
ATOM   1081  C   PRO A 141      89.730  79.741  91.760  1.00  0.00           C  
ATOM   1082  O   PRO A 141      89.930  80.203  92.881  1.00  0.00           O  
ATOM   1083  CB  PRO A 141      87.957  77.920  91.858  1.00  0.00           C  
ATOM   1084  CG  PRO A 141      86.906  77.475  90.823  1.00  0.00           C  
ATOM   1085  CD  PRO A 141      87.295  78.222  89.535  1.00  0.00           C  
ATOM   1086  N   ALA A 142      90.711  79.559  90.860  1.00  0.00           N  
ATOM   1087  CA  ALA A 142      92.049  79.975  91.153  1.00  0.00           C  
ATOM   1088  C   ALA A 142      92.053  81.466  91.275  1.00  0.00           C  
ATOM   1089  O   ALA A 142      92.723  82.028  92.139  1.00  0.00           O  
ATOM   1090  CB  ALA A 142      93.045  79.596  90.043  1.00  0.00           C  
ATOM   1091  N   GLU A 143      91.295  82.141  90.390  1.00  0.00           N  
ATOM   1092  CA  GLU A 143      91.230  83.573  90.362  1.00  0.00           C  
ATOM   1093  C   GLU A 143      90.612  84.058  91.627  1.00  0.00           C  
ATOM   1094  O   GLU A 143      91.048  85.053  92.203  1.00  0.00           O  
ATOM   1095  CB  GLU A 143      90.363  84.107  89.209  1.00  0.00           C  
ATOM   1096  CG  GLU A 143      90.961  83.844  87.827  1.00  0.00           C  
ATOM   1097  CD  GLU A 143      92.231  84.673  87.712  1.00  0.00           C  
ATOM   1098  OE1 GLU A 143      92.212  85.850  88.161  1.00  0.00           O  
ATOM   1099  OE2 GLU A 143      93.241  84.138  87.180  1.00  0.00           O1-
ATOM   1100  N   ILE A 144      89.563  83.360  92.091  1.00  0.00           N  
ATOM   1101  CA  ILE A 144      88.890  83.795  93.272  1.00  0.00           C  
ATOM   1102  C   ILE A 144      89.842  83.677  94.422  1.00  0.00           C  
ATOM   1103  O   ILE A 144      89.862  84.522  95.317  1.00  0.00           O  
ATOM   1104  CB  ILE A 144      87.630  83.029  93.568  1.00  0.00           C  
ATOM   1105  CG1 ILE A 144      86.716  83.852  94.484  1.00  0.00           C  
ATOM   1106  CG2 ILE A 144      88.001  81.665  94.164  1.00  0.00           C  
ATOM   1107  CD1 ILE A 144      85.296  83.294  94.568  1.00  0.00           C  
ATOM   1108  N   SER A 145      90.657  82.604  94.429  1.00  0.00           N  
ATOM   1109  CA  SER A 145      91.603  82.396  95.486  1.00  0.00           C  
ATOM   1110  C   SER A 145      92.576  83.528  95.492  1.00  0.00           C  
ATOM   1111  O   SER A 145      92.903  84.065  96.550  1.00  0.00           O  
ATOM   1112  CB  SER A 145      92.409  81.097  95.312  1.00  0.00           C  
ATOM   1113  OG  SER A 145      93.328  80.945  96.384  1.00  0.00           O  
ATOM   1114  N   ALA A 146      93.044  83.925  94.294  1.00  0.00           N  
ATOM   1115  CA  ALA A 146      94.032  84.954  94.182  1.00  0.00           C  
ATOM   1116  C   ALA A 146      93.480  86.235  94.716  1.00  0.00           C  
ATOM   1117  O   ALA A 146      94.160  86.950  95.446  1.00  0.00           O  
ATOM   1118  CB  ALA A 146      94.463  85.208  92.727  1.00  0.00           C  
ATOM   1119  N   VAL A 147      92.226  86.568  94.367  1.00  0.00           N  
ATOM   1120  CA  VAL A 147      91.685  87.814  94.826  1.00  0.00           C  
ATOM   1121  C   VAL A 147      91.506  87.784  96.316  1.00  0.00           C  
ATOM   1122  O   VAL A 147      91.811  88.749  97.012  1.00  0.00           O  
ATOM   1123  CB  VAL A 147      90.369  88.168  94.193  1.00  0.00           C  
ATOM   1124  CG1 VAL A 147      89.276  87.210  94.692  1.00  0.00           C  
ATOM   1125  CG2 VAL A 147      90.083  89.648  94.490  1.00  0.00           C  
ATOM   1126  N   CYS A 148      91.009  86.659  96.855  1.00  0.00           N  
ATOM   1127  CA  CYS A 148      90.710  86.571  98.256  1.00  0.00           C  
ATOM   1128  C   CYS A 148      91.951  86.653  99.088  1.00  0.00           C  
ATOM   1129  O   CYS A 148      91.931  87.205 100.188  1.00  0.00           O  
ATOM   1130  CB  CYS A 148      89.998  85.257  98.621  1.00  0.00           C  
ATOM   1131  SG  CYS A 148      88.375  85.105  97.814  1.00  0.00           S  
ATOM   1132  N   GLU A 149      93.045  86.049  98.595  1.00  0.00           N  
ATOM   1133  CA  GLU A 149      94.306  85.982  99.274  1.00  0.00           C  
ATOM   1134  C   GLU A 149      95.006  87.300  99.313  1.00  0.00           C  
ATOM   1135  O   GLU A 149      95.826  87.521 100.198  1.00  0.00           O  
ATOM   1136  CB  GLU A 149      95.266  84.942  98.671  1.00  0.00           C  
ATOM   1137  CG  GLU A 149      94.814  83.505  98.941  1.00  0.00           C  
ATOM   1138  CD  GLU A 149      95.839  82.554  98.343  1.00  0.00           C  
ATOM   1139  OE1 GLU A 149      96.752  83.038  97.623  1.00  0.00           O  
ATOM   1140  OE2 GLU A 149      95.722  81.326  98.603  1.00  0.00           O1-
ATOM   1141  N   LYS A 150      94.748  88.199  98.348  1.00  0.00           N  
ATOM   1142  CA  LYS A 150      95.525  89.403  98.264  1.00  0.00           C  
ATOM   1143  C   LYS A 150      95.071  90.470  99.218  1.00  0.00           C  
ATOM   1144  O   LYS A 150      93.888  90.616  99.523  1.00  0.00           O  
ATOM   1145  CB  LYS A 150      95.526  90.017  96.854  1.00  0.00           C  
ATOM   1146  CG  LYS A 150      96.382  91.278  96.734  1.00  0.00           C  
ATOM   1147  CD  LYS A 150      96.659  91.687  95.287  1.00  0.00           C  
ATOM   1148  CE  LYS A 150      97.461  92.983  95.161  1.00  0.00           C  
ATOM   1149  NZ  LYS A 150      96.628  94.132  95.583  1.00  0.00           N1+
ATOM   1150  N   GLY A 151      96.068  91.206  99.759  1.00  0.00           N  
ATOM   1151  CA  GLY A 151      95.875  92.414 100.515  1.00  0.00           C  
ATOM   1152  C   GLY A 151      95.644  92.163 101.978  1.00  0.00           C  
ATOM   1153  O   GLY A 151      95.893  93.042 102.800  1.00  0.00           O  
ATOM   1154  N   ASN A 152      95.158  90.970 102.354  1.00  0.00           N  
ATOM   1155  CA  ASN A 152      94.924  90.636 103.735  1.00  0.00           C  
ATOM   1156  C   ASN A 152      94.182  91.712 104.507  1.00  0.00           C  
ATOM   1157  O   ASN A 152      94.675  92.127 105.552  1.00  0.00           O  
ATOM   1158  CB  ASN A 152      96.201  90.220 104.502  1.00  0.00           C  
ATOM   1159  CG  ASN A 152      97.268  91.310 104.423  1.00  0.00           C  
ATOM   1160  ND2 ASN A 152      98.406  90.984 103.755  1.00  0.00           N  
ATOM   1161  OD1 ASN A 152      97.110  92.414 104.942  1.00  0.00           O  
ATOM   1162  N   PHE A 153      92.969  92.148 104.053  1.00  0.00           N  
ATOM   1163  CA  PHE A 153      92.188  93.219 104.654  1.00  0.00           C  
ATOM   1164  C   PHE A 153      90.680  92.919 105.046  1.00  0.00           C  
ATOM   1165  O   PHE A 153      90.249  93.693 105.895  1.00  0.00           O  
ATOM   1166  CB  PHE A 153      91.954  94.395 103.685  1.00  0.00           C  
ATOM   1167  CG  PHE A 153      93.099  95.334 103.545  1.00  0.00           C  
ATOM   1168  CD1 PHE A 153      94.099  95.108 102.631  1.00  0.00           C  
ATOM   1169  CD2 PHE A 153      93.143  96.467 104.322  1.00  0.00           C  
ATOM   1170  CE1 PHE A 153      95.142  95.994 102.503  1.00  0.00           C  
ATOM   1171  CE2 PHE A 153      94.180  97.358 104.197  1.00  0.00           C  
ATOM   1172  CZ  PHE A 153      95.183  97.121 103.288  1.00  0.00           C  
ATOM   1173  N   ASN A 154      89.806  91.954 104.498  1.00  0.00           N  
ATOM   1174  CA  ASN A 154      88.414  91.760 104.902  1.00  0.00           C  
ATOM   1175  C   ASN A 154      88.325  91.220 106.317  1.00  0.00           C  
ATOM   1176  O   ASN A 154      87.736  90.170 106.571  1.00  0.00           O  
ATOM   1177  CB  ASN A 154      87.663  90.798 103.974  1.00  0.00           C  
ATOM   1178  CG  ASN A 154      88.415  89.477 104.008  1.00  0.00           C  
ATOM   1179  ND2 ASN A 154      87.878  88.447 103.304  1.00  0.00           N  
ATOM   1180  OD1 ASN A 154      89.463  89.364 104.641  1.00  0.00           O  
ATOM   1181  N   VAL A 155      88.856  91.985 107.292  1.00  0.00           N  
ATOM   1182  CA  VAL A 155      88.939  91.646 108.692  1.00  0.00           C  
ATOM   1183  C   VAL A 155      87.613  91.675 109.405  1.00  0.00           C  
ATOM   1184  O   VAL A 155      87.387  90.891 110.326  1.00  0.00           O  
ATOM   1185  CB  VAL A 155      89.850  92.551 109.466  1.00  0.00           C  
ATOM   1186  CG1 VAL A 155      89.157  93.908 109.664  1.00  0.00           C  
ATOM   1187  CG2 VAL A 155      90.225  91.838 110.774  1.00  0.00           C  
ATOM   1188  N   ALA A 156      86.696  92.574 109.001  1.00  0.00           N  
ATOM   1189  CA  ALA A 156      85.459  92.797 109.711  1.00  0.00           C  
ATOM   1190  C   ALA A 156      84.705  91.526 109.803  1.00  0.00           C  
ATOM   1191  O   ALA A 156      83.987  91.254 110.764  1.00  0.00           O  
ATOM   1192  CB  ALA A 156      84.542  93.819 109.019  1.00  0.00           C  
ATOM   1193  N   HIS A 157      84.864  90.722 108.763  1.00  0.00           N  
ATOM   1194  CA  HIS A 157      84.216  89.480 108.540  1.00  0.00           C  
ATOM   1195  C   HIS A 157      84.442  88.585 109.723  1.00  0.00           C  
ATOM   1196  O   HIS A 157      83.506  88.145 110.391  1.00  0.00           O  
ATOM   1197  CB  HIS A 157      85.021  88.888 107.411  1.00  0.00           C  
ATOM   1198  CG  HIS A 157      84.202  88.039 106.579  1.00  0.00           C  
ATOM   1199  CD2 HIS A 157      83.003  87.487 106.851  1.00  0.00           C  
ATOM   1200  ND1 HIS A 157      84.500  87.746 105.277  1.00  0.00           N  
ATOM   1201  CE1 HIS A 157      83.455  87.039 104.812  1.00  0.00           C  
ATOM   1202  NE2 HIS A 157      82.523  86.864 105.732  1.00  0.00           N  
ATOM   1203  N   GLY A 158      85.726  88.329 110.022  1.00  0.00           N  
ATOM   1204  CA  GLY A 158      86.124  87.423 111.060  1.00  0.00           C  
ATOM   1205  C   GLY A 158      85.692  87.941 112.391  1.00  0.00           C  
ATOM   1206  O   GLY A 158      85.326  87.172 113.280  1.00  0.00           O  
ATOM   1207  N   LEU A 159      85.770  89.270 112.575  1.00  0.00           N  
ATOM   1208  CA  LEU A 159      85.428  89.874 113.826  1.00  0.00           C  
ATOM   1209  C   LEU A 159      83.968  89.681 114.092  1.00  0.00           C  
ATOM   1210  O   LEU A 159      83.570  89.447 115.232  1.00  0.00           O  
ATOM   1211  CB  LEU A 159      85.754  91.376 113.864  1.00  0.00           C  
ATOM   1212  CG  LEU A 159      87.268  91.645 113.739  1.00  0.00           C  
ATOM   1213  CD1 LEU A 159      87.583  93.146 113.780  1.00  0.00           C  
ATOM   1214  CD2 LEU A 159      88.067  90.856 114.789  1.00  0.00           C  
ATOM   1215  N   ALA A 160      83.125  89.790 113.048  1.00  0.00           N  
ATOM   1216  CA  ALA A 160      81.708  89.625 113.216  1.00  0.00           C  
ATOM   1217  C   ALA A 160      81.440  88.224 113.677  1.00  0.00           C  
ATOM   1218  O   ALA A 160      80.638  88.005 114.583  1.00  0.00           O  
ATOM   1219  CB  ALA A 160      80.934  89.820 111.900  1.00  0.00           C  
ATOM   1220  N   TRP A 161      82.120  87.235 113.066  1.00  0.00           N  
ATOM   1221  CA  TRP A 161      81.916  85.854 113.404  1.00  0.00           C  
ATOM   1222  C   TRP A 161      82.350  85.632 114.817  1.00  0.00           C  
ATOM   1223  O   TRP A 161      81.683  84.931 115.576  1.00  0.00           O  
ATOM   1224  CB  TRP A 161      82.727  84.885 112.525  1.00  0.00           C  
ATOM   1225  CG  TRP A 161      82.311  84.956 111.081  1.00  0.00           C  
ATOM   1226  CD1 TRP A 161      82.964  85.493 110.013  1.00  0.00           C  
ATOM   1227  CD2 TRP A 161      81.036  84.514 110.601  1.00  0.00           C  
ATOM   1228  CE2 TRP A 161      80.976  84.837 109.245  1.00  0.00           C  
ATOM   1229  CE3 TRP A 161      79.999  83.904 111.242  1.00  0.00           C  
ATOM   1230  NE1 TRP A 161      82.165  85.440 108.900  1.00  0.00           N  
ATOM   1231  CZ2 TRP A 161      79.866  84.560 108.503  1.00  0.00           C  
ATOM   1232  CZ3 TRP A 161      78.889  83.611 110.486  1.00  0.00           C  
ATOM   1233  CH2 TRP A 161      78.822  83.938 109.146  1.00  0.00           C  
ATOM   1234  N   SER A 162      83.491  86.229 115.204  1.00  0.00           N  
ATOM   1235  CA  SER A 162      84.022  86.044 116.525  1.00  0.00           C  
ATOM   1236  C   SER A 162      83.061  86.599 117.530  1.00  0.00           C  
ATOM   1237  O   SER A 162      82.853  86.011 118.589  1.00  0.00           O  
ATOM   1238  CB  SER A 162      85.369  86.763 116.734  1.00  0.00           C  
ATOM   1239  OG  SER A 162      85.843  86.553 118.056  1.00  0.00           O  
ATOM   1240  N   TYR A 163      82.436  87.744 117.209  1.00  0.00           N  
ATOM   1241  CA  TYR A 163      81.543  88.428 118.102  1.00  0.00           C  
ATOM   1242  C   TYR A 163      80.382  87.511 118.377  1.00  0.00           C  
ATOM   1243  O   TYR A 163      79.948  87.371 119.519  1.00  0.00           O  
ATOM   1244  CB  TYR A 163      81.077  89.750 117.443  1.00  0.00           C  
ATOM   1245  CG  TYR A 163      80.262  90.617 118.345  1.00  0.00           C  
ATOM   1246  CD1 TYR A 163      80.808  91.159 119.486  1.00  0.00           C  
ATOM   1247  CD2 TYR A 163      78.967  90.942 118.010  1.00  0.00           C  
ATOM   1248  CE1 TYR A 163      80.057  91.973 120.303  1.00  0.00           C  
ATOM   1249  CE2 TYR A 163      78.211  91.757 118.822  1.00  0.00           C  
ATOM   1250  CZ  TYR A 163      78.758  92.268 119.974  1.00  0.00           C  
ATOM   1251  OH  TYR A 163      77.990  93.103 120.815  1.00  0.00           O  
ATOM   1252  N   TYR A 164      79.852  86.866 117.319  1.00  0.00           N  
ATOM   1253  CA  TYR A 164      78.749  85.942 117.385  1.00  0.00           C  
ATOM   1254  C   TYR A 164      79.141  84.707 118.148  1.00  0.00           C  
ATOM   1255  O   TYR A 164      78.524  84.351 119.151  1.00  0.00           O  
ATOM   1256  CB  TYR A 164      78.368  85.541 115.934  1.00  0.00           C  
ATOM   1257  CG  TYR A 164      77.254  84.550 115.768  1.00  0.00           C  
ATOM   1258  CD1 TYR A 164      77.481  83.196 115.881  1.00  0.00           C  
ATOM   1259  CD2 TYR A 164      75.985  84.965 115.438  1.00  0.00           C  
ATOM   1260  CE1 TYR A 164      76.467  82.280 115.703  1.00  0.00           C  
ATOM   1261  CE2 TYR A 164      74.966  84.055 115.259  1.00  0.00           C  
ATOM   1262  CZ  TYR A 164      75.203  82.709 115.395  1.00  0.00           C  
ATOM   1263  OH  TYR A 164      74.163  81.771 115.213  1.00  0.00           O  
ATOM   1264  N   ILE A 165      80.236  84.058 117.716  1.00  0.00           N  
ATOM   1265  CA  ILE A 165      80.645  82.791 118.254  1.00  0.00           C  
ATOM   1266  C   ILE A 165      81.083  82.913 119.677  1.00  0.00           C  
ATOM   1267  O   ILE A 165      80.639  82.160 120.542  1.00  0.00           O  
ATOM   1268  CB  ILE A 165      81.793  82.259 117.459  1.00  0.00           C  
ATOM   1269  CG1 ILE A 165      81.370  82.221 115.982  1.00  0.00           C  
ATOM   1270  CG2 ILE A 165      82.205  80.888 118.026  1.00  0.00           C  
ATOM   1271  CD1 ILE A 165      82.542  82.239 115.010  1.00  0.00           C  
ATOM   1272  N   GLY A 166      82.009  83.845 119.956  1.00  0.00           N  
ATOM   1273  CA  GLY A 166      82.502  83.962 121.295  1.00  0.00           C  
ATOM   1274  C   GLY A 166      81.517  84.586 122.236  1.00  0.00           C  
ATOM   1275  O   GLY A 166      81.344  84.103 123.349  1.00  0.00           O  
ATOM   1276  N   TYR A 167      80.975  85.768 121.880  1.00  0.00           N  
ATOM   1277  CA  TYR A 167      80.108  86.487 122.775  1.00  0.00           C  
ATOM   1278  C   TYR A 167      78.617  86.252 122.697  1.00  0.00           C  
ATOM   1279  O   TYR A 167      77.993  85.783 123.648  1.00  0.00           O  
ATOM   1280  CB  TYR A 167      80.385  87.990 122.603  1.00  0.00           C  
ATOM   1281  CG  TYR A 167      79.613  88.817 123.566  1.00  0.00           C  
ATOM   1282  CD1 TYR A 167      79.933  88.817 124.903  1.00  0.00           C  
ATOM   1283  CD2 TYR A 167      78.601  89.631 123.118  1.00  0.00           C  
ATOM   1284  CE1 TYR A 167      79.227  89.597 125.789  1.00  0.00           C  
ATOM   1285  CE2 TYR A 167      77.893  90.413 123.999  1.00  0.00           C  
ATOM   1286  CZ  TYR A 167      78.203  90.394 125.337  1.00  0.00           C  
ATOM   1287  OH  TYR A 167      77.476  91.198 126.241  1.00  0.00           O  
ATOM   1288  N   LEU A 168      78.010  86.530 121.521  1.00  0.00           N  
ATOM   1289  CA  LEU A 168      76.573  86.586 121.443  1.00  0.00           C  
ATOM   1290  C   LEU A 168      75.908  85.268 121.609  1.00  0.00           C  
ATOM   1291  O   LEU A 168      74.936  85.153 122.352  1.00  0.00           O  
ATOM   1292  CB  LEU A 168      76.033  87.213 120.153  1.00  0.00           C  
ATOM   1293  CG  LEU A 168      76.260  88.729 120.089  1.00  0.00           C  
ATOM   1294  CD1 LEU A 168      77.745  89.066 119.931  1.00  0.00           C  
ATOM   1295  CD2 LEU A 168      75.372  89.367 119.017  1.00  0.00           C  
ATOM   1296  N   ARG A 169      76.407  84.222 120.938  1.00  0.00           N  
ATOM   1297  CA  ARG A 169      75.697  82.990 121.041  1.00  0.00           C  
ATOM   1298  C   ARG A 169      75.734  82.488 122.452  1.00  0.00           C  
ATOM   1299  O   ARG A 169      74.805  81.812 122.886  1.00  0.00           O  
ATOM   1300  CB  ARG A 169      76.104  81.919 120.004  1.00  0.00           C  
ATOM   1301  CG  ARG A 169      77.561  81.468 119.947  1.00  0.00           C  
ATOM   1302  CD  ARG A 169      77.813  80.670 118.663  1.00  0.00           C  
ATOM   1303  NE  ARG A 169      79.058  79.877 118.833  1.00  0.00           N  
ATOM   1304  CZ  ARG A 169      78.969  78.708 119.524  1.00  0.00           C  
ATOM   1305  NH1 ARG A 169      77.792  78.408 120.143  1.00  0.00           N1+
ATOM   1306  NH2 ARG A 169      80.027  77.850 119.595  1.00  0.00           N  
ATOM   1307  N   LEU A 170      76.822  82.752 123.197  1.00  0.00           N  
ATOM   1308  CA  LEU A 170      76.899  82.327 124.571  1.00  0.00           C  
ATOM   1309  C   LEU A 170      75.975  83.093 125.488  1.00  0.00           C  
ATOM   1310  O   LEU A 170      75.313  82.494 126.332  1.00  0.00           O  
ATOM   1311  CB  LEU A 170      78.320  82.421 125.151  1.00  0.00           C  
ATOM   1312  CG  LEU A 170      79.293  81.422 124.498  1.00  0.00           C  
ATOM   1313  CD1 LEU A 170      80.682  81.477 125.153  1.00  0.00           C  
ATOM   1314  CD2 LEU A 170      78.696  80.006 124.479  1.00  0.00           C  
ATOM   1315  N   ILE A 171      75.956  84.442 125.393  1.00  0.00           N  
ATOM   1316  CA  ILE A 171      75.198  85.294 126.280  1.00  0.00           C  
ATOM   1317  C   ILE A 171      73.724  85.359 126.005  1.00  0.00           C  
ATOM   1318  O   ILE A 171      72.922  85.364 126.938  1.00  0.00           O  
ATOM   1319  CB  ILE A 171      75.688  86.711 126.323  1.00  0.00           C  
ATOM   1320  CG1 ILE A 171      75.492  87.393 124.958  1.00  0.00           C  
ATOM   1321  CG2 ILE A 171      77.143  86.680 126.824  1.00  0.00           C  
ATOM   1322  CD1 ILE A 171      75.564  88.919 125.012  1.00  0.00           C  
ATOM   1323  N   LEU A 172      73.321  85.431 124.721  1.00  0.00           N  
ATOM   1324  CA  LEU A 172      71.961  85.732 124.376  1.00  0.00           C  
ATOM   1325  C   LEU A 172      71.007  84.713 124.911  1.00  0.00           C  
ATOM   1326  O   LEU A 172      69.936  85.085 125.389  1.00  0.00           O  
ATOM   1327  CB  LEU A 172      71.772  85.906 122.862  1.00  0.00           C  
ATOM   1328  CG  LEU A 172      72.585  87.109 122.335  1.00  0.00           C  
ATOM   1329  CD1 LEU A 172      72.413  87.305 120.824  1.00  0.00           C  
ATOM   1330  CD2 LEU A 172      72.270  88.389 123.128  1.00  0.00           C  
ATOM   1331  N   PRO A 173      71.307  83.455 124.874  1.00  0.00           N  
ATOM   1332  CA  PRO A 173      70.361  82.512 125.398  1.00  0.00           C  
ATOM   1333  C   PRO A 173      70.107  82.687 126.869  1.00  0.00           C  
ATOM   1334  O   PRO A 173      69.016  82.347 127.323  1.00  0.00           O  
ATOM   1335  CB  PRO A 173      70.891  81.140 124.990  1.00  0.00           C  
ATOM   1336  CG  PRO A 173      71.648  81.428 123.677  1.00  0.00           C  
ATOM   1337  CD  PRO A 173      72.121  82.887 123.812  1.00  0.00           C  
ATOM   1338  N   GLU A 174      71.120  83.142 127.630  1.00  0.00           N  
ATOM   1339  CA  GLU A 174      71.091  83.376 129.052  1.00  0.00           C  
ATOM   1340  C   GLU A 174      70.475  84.696 129.433  1.00  0.00           C  
ATOM   1341  O   GLU A 174      70.058  84.878 130.576  1.00  0.00           O  
ATOM   1342  CB  GLU A 174      72.495  83.327 129.675  1.00  0.00           C  
ATOM   1343  CG  GLU A 174      73.152  81.954 129.534  1.00  0.00           C  
ATOM   1344  CD  GLU A 174      72.232  80.938 130.191  1.00  0.00           C  
ATOM   1345  OE1 GLU A 174      72.163  80.932 131.448  1.00  0.00           O  
ATOM   1346  OE2 GLU A 174      71.575  80.162 129.447  1.00  0.00           O1-
ATOM   1347  N   LEU A 175      70.436  85.668 128.503  1.00  0.00           N  
ATOM   1348  CA  LEU A 175      70.130  87.036 128.832  1.00  0.00           C  
ATOM   1349  C   LEU A 175      68.787  87.220 129.482  1.00  0.00           C  
ATOM   1350  O   LEU A 175      68.700  87.895 130.507  1.00  0.00           O  
ATOM   1351  CB  LEU A 175      70.237  87.955 127.595  1.00  0.00           C  
ATOM   1352  CG  LEU A 175      69.980  89.456 127.849  1.00  0.00           C  
ATOM   1353  CD1 LEU A 175      68.487  89.766 128.031  1.00  0.00           C  
ATOM   1354  CD2 LEU A 175      70.837  89.976 129.016  1.00  0.00           C  
ATOM   1355  N   GLN A 176      67.711  86.611 128.954  1.00  0.00           N  
ATOM   1356  CA  GLN A 176      66.409  86.860 129.513  1.00  0.00           C  
ATOM   1357  C   GLN A 176      66.377  86.407 130.939  1.00  0.00           C  
ATOM   1358  O   GLN A 176      65.768  87.054 131.789  1.00  0.00           O  
ATOM   1359  CB  GLN A 176      65.286  86.134 128.753  1.00  0.00           C  
ATOM   1360  CG  GLN A 176      65.139  86.606 127.304  1.00  0.00           C  
ATOM   1361  CD  GLN A 176      64.004  85.821 126.662  1.00  0.00           C  
ATOM   1362  NE2 GLN A 176      64.336  85.020 125.615  1.00  0.00           N  
ATOM   1363  OE1 GLN A 176      62.853  85.913 127.085  1.00  0.00           O  
ATOM   1364  N   ALA A 177      67.037  85.277 131.242  1.00  0.00           N  
ATOM   1365  CA  ALA A 177      67.020  84.758 132.578  1.00  0.00           C  
ATOM   1366  C   ALA A 177      67.644  85.753 133.511  1.00  0.00           C  
ATOM   1367  O   ALA A 177      67.135  85.984 134.606  1.00  0.00           O  
ATOM   1368  CB  ALA A 177      67.807  83.443 132.713  1.00  0.00           C  
ATOM   1369  N   ARG A 178      68.769  86.370 133.104  1.00  0.00           N  
ATOM   1370  CA  ARG A 178      69.460  87.302 133.953  1.00  0.00           C  
ATOM   1371  C   ARG A 178      68.619  88.517 134.187  1.00  0.00           C  
ATOM   1372  O   ARG A 178      68.588  89.054 135.293  1.00  0.00           O  
ATOM   1373  CB  ARG A 178      70.790  87.784 133.360  1.00  0.00           C  
ATOM   1374  CG  ARG A 178      71.813  86.666 133.160  1.00  0.00           C  
ATOM   1375  CD  ARG A 178      73.169  87.200 132.703  1.00  0.00           C  
ATOM   1376  NE  ARG A 178      72.902  88.085 131.534  1.00  0.00           N  
ATOM   1377  CZ  ARG A 178      73.771  89.086 131.211  1.00  0.00           C  
ATOM   1378  NH1 ARG A 178      74.935  89.234 131.907  1.00  0.00           N1+
ATOM   1379  NH2 ARG A 178      73.474  89.948 130.195  1.00  0.00           N  
ATOM   1380  N   ILE A 179      67.927  88.997 133.137  1.00  0.00           N  
ATOM   1381  CA  ILE A 179      67.118  90.178 133.244  1.00  0.00           C  
ATOM   1382  C   ILE A 179      66.011  89.912 134.216  1.00  0.00           C  
ATOM   1383  O   ILE A 179      65.732  90.734 135.088  1.00  0.00           O  
ATOM   1384  CB  ILE A 179      66.496  90.561 131.933  1.00  0.00           C  
ATOM   1385  CG1 ILE A 179      67.586  90.933 130.913  1.00  0.00           C  
ATOM   1386  CG2 ILE A 179      65.479  91.683 132.196  1.00  0.00           C  
ATOM   1387  CD1 ILE A 179      68.450  92.119 131.338  1.00  0.00           C  
ATOM   1388  N   ARG A 180      65.367  88.734 134.112  1.00  0.00           N  
ATOM   1389  CA  ARG A 180      64.263  88.440 134.978  1.00  0.00           C  
ATOM   1390  C   ARG A 180      64.764  88.458 136.383  1.00  0.00           C  
ATOM   1391  O   ARG A 180      64.110  88.991 137.278  1.00  0.00           O  
ATOM   1392  CB  ARG A 180      63.638  87.050 134.764  1.00  0.00           C  
ATOM   1393  CG  ARG A 180      62.335  86.871 135.553  1.00  0.00           C  
ATOM   1394  CD  ARG A 180      61.860  85.422 135.681  1.00  0.00           C  
ATOM   1395  NE  ARG A 180      62.107  84.995 137.088  1.00  0.00           N  
ATOM   1396  CZ  ARG A 180      63.295  84.426 137.443  1.00  0.00           C  
ATOM   1397  NH1 ARG A 180      64.270  84.236 136.506  1.00  0.00           N1+
ATOM   1398  NH2 ARG A 180      63.507  84.046 138.737  1.00  0.00           N  
ATOM   1399  N   THR A 181      65.961  87.889 136.607  1.00  0.00           N  
ATOM   1400  CA  THR A 181      66.505  87.808 137.930  1.00  0.00           C  
ATOM   1401  C   THR A 181      66.680  89.194 138.464  1.00  0.00           C  
ATOM   1402  O   THR A 181      66.353  89.471 139.616  1.00  0.00           O  
ATOM   1403  CB  THR A 181      67.851  87.143 137.957  1.00  0.00           C  
ATOM   1404  CG2 THR A 181      68.363  87.113 139.407  1.00  0.00           C  
ATOM   1405  OG1 THR A 181      67.757  85.824 137.442  1.00  0.00           O  
ATOM   1406  N   TYR A 182      67.190  90.112 137.626  1.00  0.00           N  
ATOM   1407  CA  TYR A 182      67.458  91.452 138.058  1.00  0.00           C  
ATOM   1408  C   TYR A 182      66.173  92.121 138.446  1.00  0.00           C  
ATOM   1409  O   TYR A 182      66.098  92.776 139.484  1.00  0.00           O  
ATOM   1410  CB  TYR A 182      68.133  92.279 136.941  1.00  0.00           C  
ATOM   1411  CG  TYR A 182      68.421  93.661 137.424  1.00  0.00           C  
ATOM   1412  CD1 TYR A 182      69.531  93.914 138.197  1.00  0.00           C  
ATOM   1413  CD2 TYR A 182      67.593  94.708 137.089  1.00  0.00           C  
ATOM   1414  CE1 TYR A 182      69.805  95.188 138.640  1.00  0.00           C  
ATOM   1415  CE2 TYR A 182      67.861  95.984 137.528  1.00  0.00           C  
ATOM   1416  CZ  TYR A 182      68.969  96.226 138.306  1.00  0.00           C  
ATOM   1417  OH  TYR A 182      69.246  97.534 138.757  1.00  0.00           O  
ATOM   1418  N   ASN A 183      65.116  91.961 137.627  1.00  0.00           N  
ATOM   1419  CA  ASN A 183      63.873  92.630 137.895  1.00  0.00           C  
ATOM   1420  C   ASN A 183      63.314  92.148 139.193  1.00  0.00           C  
ATOM   1421  O   ASN A 183      62.906  92.942 140.039  1.00  0.00           O  
ATOM   1422  CB  ASN A 183      62.812  92.369 136.813  1.00  0.00           C  
ATOM   1423  CG  ASN A 183      63.274  93.039 135.525  1.00  0.00           C  
ATOM   1424  ND2 ASN A 183      63.041  92.359 134.371  1.00  0.00           N  
ATOM   1425  OD1 ASN A 183      63.828  94.137 135.546  1.00  0.00           O  
ATOM   1426  N   GLN A 184      63.301  90.819 139.389  1.00  0.00           N  
ATOM   1427  CA  GLN A 184      62.731  90.248 140.571  1.00  0.00           C  
ATOM   1428  C   GLN A 184      63.830  90.077 141.566  1.00  0.00           C  
ATOM   1429  O   GLN A 184      64.206  88.955 141.896  1.00  0.00           O  
ATOM   1430  CB  GLN A 184      62.148  88.862 140.257  1.00  0.00           C  
ATOM   1431  CG  GLN A 184      61.501  88.116 141.419  1.00  0.00           C  
ATOM   1432  CD  GLN A 184      61.015  86.795 140.836  1.00  0.00           C  
ATOM   1433  NE2 GLN A 184      61.522  85.659 141.385  1.00  0.00           N  
ATOM   1434  OE1 GLN A 184      60.220  86.775 139.897  1.00  0.00           O  
ATOM   1435  N   HIS A 185      64.353  91.209 142.077  1.00  0.00           N  
ATOM   1436  CA  HIS A 185      65.405  91.236 143.054  1.00  0.00           C  
ATOM   1437  C   HIS A 185      65.715  92.671 143.314  1.00  0.00           C  
ATOM   1438  O   HIS A 185      64.982  93.379 144.000  1.00  0.00           O  
ATOM   1439  CB  HIS A 185      66.739  90.583 142.629  1.00  0.00           C  
ATOM   1440  CG  HIS A 185      66.814  89.100 142.855  1.00  0.00           C  
ATOM   1441  CD2 HIS A 185      66.841  88.066 141.969  1.00  0.00           C  
ATOM   1442  ND1 HIS A 185      66.894  88.524 144.104  1.00  0.00           N  
ATOM   1443  CE1 HIS A 185      66.963  87.182 143.914  1.00  0.00           C  
ATOM   1444  NE2 HIS A 185      66.934  86.856 142.634  1.00  0.00           N  
ATOM   1445  N   TYR A 186      66.844  93.123 142.744  1.00  0.00           N  
ATOM   1446  CA  TYR A 186      67.342  94.453 142.919  1.00  0.00           C  
ATOM   1447  C   TYR A 186      66.336  95.406 142.378  1.00  0.00           C  
ATOM   1448  O   TYR A 186      66.128  96.476 142.941  1.00  0.00           O  
ATOM   1449  CB  TYR A 186      68.640  94.710 142.135  1.00  0.00           C  
ATOM   1450  CG  TYR A 186      69.677  93.765 142.632  1.00  0.00           C  
ATOM   1451  CD1 TYR A 186      69.738  92.484 142.134  1.00  0.00           C  
ATOM   1452  CD2 TYR A 186      70.587  94.155 143.587  1.00  0.00           C  
ATOM   1453  CE1 TYR A 186      70.693  91.603 142.582  1.00  0.00           C  
ATOM   1454  CE2 TYR A 186      71.545  93.278 144.039  1.00  0.00           C  
ATOM   1455  CZ  TYR A 186      71.598  92.000 143.537  1.00  0.00           C  
ATOM   1456  OH  TYR A 186      72.579  91.097 143.998  1.00  0.00           O  
ATOM   1457  N   ASN A 187      65.696  95.068 141.247  1.00  0.00           N  
ATOM   1458  CA  ASN A 187      64.751  96.001 140.716  1.00  0.00           C  
ATOM   1459  C   ASN A 187      63.677  96.183 141.739  1.00  0.00           C  
ATOM   1460  O   ASN A 187      63.152  95.216 142.288  1.00  0.00           O  
ATOM   1461  CB  ASN A 187      64.091  95.528 139.410  1.00  0.00           C  
ATOM   1462  CG  ASN A 187      63.341  96.701 138.794  1.00  0.00           C  
ATOM   1463  ND2 ASN A 187      62.926  96.545 137.509  1.00  0.00           N  
ATOM   1464  OD1 ASN A 187      63.126  97.727 139.437  1.00  0.00           O  
ATOM   1465  N   ASN A 188      63.347  97.455 142.035  1.00  0.00           N  
ATOM   1466  CA  ASN A 188      62.319  97.761 142.984  1.00  0.00           C  
ATOM   1467  C   ASN A 188      61.026  97.674 142.253  1.00  0.00           C  
ATOM   1468  O   ASN A 188      61.002  97.591 141.026  1.00  0.00           O  
ATOM   1469  CB  ASN A 188      62.408  99.182 143.568  1.00  0.00           C  
ATOM   1470  CG  ASN A 188      63.637  99.263 144.461  1.00  0.00           C  
ATOM   1471  ND2 ASN A 188      64.018 100.509 144.850  1.00  0.00           N  
ATOM   1472  OD1 ASN A 188      64.237  98.248 144.810  1.00  0.00           O  
ATOM   1473  N   LEU A 189      59.904  97.668 142.996  1.00  0.00           N  
ATOM   1474  CA  LEU A 189      58.647  97.601 142.319  1.00  0.00           C  
ATOM   1475  C   LEU A 189      58.491  98.908 141.621  1.00  0.00           C  
ATOM   1476  O   LEU A 189      58.293  99.945 142.255  1.00  0.00           O  
ATOM   1477  CB  LEU A 189      57.443  97.450 143.266  1.00  0.00           C  
ATOM   1478  CG  LEU A 189      57.475  96.171 144.124  1.00  0.00           C  
ATOM   1479  CD1 LEU A 189      57.376  94.906 143.257  1.00  0.00           C  
ATOM   1480  CD2 LEU A 189      58.689  96.163 145.066  1.00  0.00           C  
ATOM   1481  N   LEU A 190      58.600  98.890 140.283  1.00  0.00           N  
ATOM   1482  CA  LEU A 190      58.460 100.102 139.538  1.00  0.00           C  
ATOM   1483  C   LEU A 190      57.652  99.783 138.332  1.00  0.00           C  
ATOM   1484  O   LEU A 190      57.613  98.638 137.884  1.00  0.00           O  
ATOM   1485  CB  LEU A 190      59.794 100.686 139.044  1.00  0.00           C  
ATOM   1486  CG  LEU A 190      59.624 101.989 138.241  1.00  0.00           C  
ATOM   1487  CD1 LEU A 190      59.001 103.100 139.102  1.00  0.00           C  
ATOM   1488  CD2 LEU A 190      60.948 102.417 137.588  1.00  0.00           C  
ATOM   1489  N   ARG A 191      56.959 100.794 137.783  1.00  0.00           N  
ATOM   1490  CA  ARG A 191      56.214 100.528 136.596  1.00  0.00           C  
ATOM   1491  C   ARG A 191      57.232 100.356 135.521  1.00  0.00           C  
ATOM   1492  O   ARG A 191      58.178 101.135 135.419  1.00  0.00           O  
ATOM   1493  CB  ARG A 191      55.267 101.676 136.202  1.00  0.00           C  
ATOM   1494  CG  ARG A 191      54.309 101.325 135.064  1.00  0.00           C  
ATOM   1495  CD  ARG A 191      53.204 102.364 134.866  1.00  0.00           C  
ATOM   1496  NE  ARG A 191      52.274 101.835 133.830  1.00  0.00           N  
ATOM   1497  CZ  ARG A 191      50.931 101.815 134.074  1.00  0.00           C  
ATOM   1498  NH1 ARG A 191      50.447 102.265 135.269  1.00  0.00           N1+
ATOM   1499  NH2 ARG A 191      50.071 101.338 133.127  1.00  0.00           N  
ATOM   1500  N   GLY A 192      57.072  99.307 134.695  1.00  0.00           N  
ATOM   1501  CA  GLY A 192      58.029  99.071 133.659  1.00  0.00           C  
ATOM   1502  C   GLY A 192      59.111  98.216 134.234  1.00  0.00           C  
ATOM   1503  O   GLY A 192      59.145  97.950 135.434  1.00  0.00           O  
ATOM   1504  N   ALA A 193      60.034  97.767 133.363  1.00  0.00           N  
ATOM   1505  CA  ALA A 193      61.124  96.928 133.753  1.00  0.00           C  
ATOM   1506  C   ALA A 193      62.202  97.166 132.747  1.00  0.00           C  
ATOM   1507  O   ALA A 193      62.059  98.003 131.856  1.00  0.00           O  
ATOM   1508  CB  ALA A 193      60.790  95.428 133.712  1.00  0.00           C  
ATOM   1509  N   VAL A 194      63.344  96.470 132.895  1.00  0.00           N  
ATOM   1510  CA  VAL A 194      64.371  96.653 131.915  1.00  0.00           C  
ATOM   1511  C   VAL A 194      63.921  95.931 130.685  1.00  0.00           C  
ATOM   1512  O   VAL A 194      63.253  94.901 130.769  1.00  0.00           O  
ATOM   1513  CB  VAL A 194      65.728  96.150 132.329  1.00  0.00           C  
ATOM   1514  CG1 VAL A 194      65.715  94.617 132.381  1.00  0.00           C  
ATOM   1515  CG2 VAL A 194      66.779  96.726 131.367  1.00  0.00           C  
ATOM   1516  N   SER A 195      64.253  96.476 129.498  1.00  0.00           N  
ATOM   1517  CA  SER A 195      63.824  95.857 128.277  1.00  0.00           C  
ATOM   1518  C   SER A 195      64.514  94.531 128.155  1.00  0.00           C  
ATOM   1519  O   SER A 195      65.574  94.301 128.733  1.00  0.00           O  
ATOM   1520  CB  SER A 195      64.143  96.674 127.014  1.00  0.00           C  
ATOM   1521  OG  SER A 195      65.546  96.719 126.805  1.00  0.00           O  
ATOM   1522  N   GLN A 196      63.876  93.617 127.402  1.00  0.00           N  
ATOM   1523  CA  GLN A 196      64.274  92.252 127.177  1.00  0.00           C  
ATOM   1524  C   GLN A 196      65.488  92.093 126.302  1.00  0.00           C  
ATOM   1525  O   GLN A 196      66.179  91.079 126.391  1.00  0.00           O  
ATOM   1526  CB  GLN A 196      63.157  91.402 126.544  1.00  0.00           C  
ATOM   1527  CG  GLN A 196      62.023  91.062 127.513  1.00  0.00           C  
ATOM   1528  CD  GLN A 196      62.539  89.976 128.448  1.00  0.00           C  
ATOM   1529  NE2 GLN A 196      61.665  89.502 129.375  1.00  0.00           N  
ATOM   1530  OE1 GLN A 196      63.691  89.557 128.353  1.00  0.00           O  
ATOM   1531  N   ARG A 197      65.756  93.041 125.386  1.00  0.00           N  
ATOM   1532  CA  ARG A 197      66.794  92.829 124.409  1.00  0.00           C  
ATOM   1533  C   ARG A 197      68.096  93.444 124.821  1.00  0.00           C  
ATOM   1534  O   ARG A 197      68.155  94.335 125.665  1.00  0.00           O  
ATOM   1535  CB  ARG A 197      66.483  93.488 123.058  1.00  0.00           C  
ATOM   1536  CG  ARG A 197      65.220  92.996 122.355  1.00  0.00           C  
ATOM   1537  CD  ARG A 197      64.889  93.870 121.143  1.00  0.00           C  
ATOM   1538  NE  ARG A 197      63.655  93.351 120.495  1.00  0.00           N  
ATOM   1539  CZ  ARG A 197      63.756  92.431 119.492  1.00  0.00           C  
ATOM   1540  NH1 ARG A 197      64.967  91.882 119.188  1.00  0.00           N1+
ATOM   1541  NH2 ARG A 197      62.649  92.075 118.778  1.00  0.00           N  
ATOM   1542  N   LEU A 198      69.194  92.947 124.211  1.00  0.00           N  
ATOM   1543  CA  LEU A 198      70.493  93.524 124.399  1.00  0.00           C  
ATOM   1544  C   LEU A 198      70.666  94.510 123.280  1.00  0.00           C  
ATOM   1545  O   LEU A 198      70.510  94.165 122.110  1.00  0.00           O  
ATOM   1546  CB  LEU A 198      71.636  92.498 124.299  1.00  0.00           C  
ATOM   1547  CG  LEU A 198      73.046  93.113 124.388  1.00  0.00           C  
ATOM   1548  CD1 LEU A 198      73.297  93.774 125.752  1.00  0.00           C  
ATOM   1549  CD2 LEU A 198      74.121  92.080 124.014  1.00  0.00           C  
ATOM   1550  N   TYR A 199      71.006  95.774 123.606  1.00  0.00           N  
ATOM   1551  CA  TYR A 199      71.137  96.761 122.570  1.00  0.00           C  
ATOM   1552  C   TYR A 199      72.597  96.978 122.346  1.00  0.00           C  
ATOM   1553  O   TYR A 199      73.344  97.270 123.278  1.00  0.00           O  
ATOM   1554  CB  TYR A 199      70.529  98.133 122.919  1.00  0.00           C  
ATOM   1555  CG  TYR A 199      69.047  97.990 122.955  1.00  0.00           C  
ATOM   1556  CD1 TYR A 199      68.419  97.475 124.066  1.00  0.00           C  
ATOM   1557  CD2 TYR A 199      68.286  98.381 121.877  1.00  0.00           C  
ATOM   1558  CE1 TYR A 199      67.051  97.344 124.099  1.00  0.00           C  
ATOM   1559  CE2 TYR A 199      66.917  98.253 121.905  1.00  0.00           C  
ATOM   1560  CZ  TYR A 199      66.299  97.732 123.017  1.00  0.00           C  
ATOM   1561  OH  TYR A 199      64.895  97.598 123.050  1.00  0.00           O  
ATOM   1562  N   ILE A 200      73.037  96.831 121.080  1.00  0.00           N  
ATOM   1563  CA  ILE A 200      74.429  96.951 120.756  1.00  0.00           C  
ATOM   1564  C   ILE A 200      74.618  98.174 119.908  1.00  0.00           C  
ATOM   1565  O   ILE A 200      74.001  98.318 118.854  1.00  0.00           O  
ATOM   1566  CB  ILE A 200      74.930  95.794 119.935  1.00  0.00           C  
ATOM   1567  CG1 ILE A 200      74.752  94.457 120.677  1.00  0.00           C  
ATOM   1568  CG2 ILE A 200      76.389  96.089 119.553  1.00  0.00           C  
ATOM   1569  CD1 ILE A 200      75.623  94.312 121.923  1.00  0.00           C  
ATOM   1570  N   LEU A 201      75.510  99.082 120.352  1.00  0.00           N  
ATOM   1571  CA  LEU A 201      75.781 100.306 119.644  1.00  0.00           C  
ATOM   1572  C   LEU A 201      76.850 100.033 118.631  1.00  0.00           C  
ATOM   1573  O   LEU A 201      77.882  99.447 118.957  1.00  0.00           O  
ATOM   1574  CB  LEU A 201      76.373 101.412 120.539  1.00  0.00           C  
ATOM   1575  CG  LEU A 201      75.435 101.980 121.617  1.00  0.00           C  
ATOM   1576  CD1 LEU A 201      74.394 102.936 121.028  1.00  0.00           C  
ATOM   1577  CD2 LEU A 201      74.795 100.856 122.433  1.00  0.00           C  
ATOM   1578  N   LEU A 202      76.624 100.448 117.365  1.00  0.00           N  
ATOM   1579  CA  LEU A 202      77.630 100.258 116.356  1.00  0.00           C  
ATOM   1580  C   LEU A 202      77.922 101.580 115.706  1.00  0.00           C  
ATOM   1581  O   LEU A 202      77.328 101.913 114.679  1.00  0.00           O  
ATOM   1582  CB  LEU A 202      77.184  99.312 115.227  1.00  0.00           C  
ATOM   1583  CG  LEU A 202      76.925  97.864 115.683  1.00  0.00           C  
ATOM   1584  CD1 LEU A 202      76.488  96.978 114.505  1.00  0.00           C  
ATOM   1585  CD2 LEU A 202      78.132  97.290 116.441  1.00  0.00           C  
ATOM   1586  N   PRO A 203      78.824 102.353 116.252  1.00  0.00           N  
ATOM   1587  CA  PRO A 203      79.182 103.586 115.611  1.00  0.00           C  
ATOM   1588  C   PRO A 203      80.031 103.262 114.423  1.00  0.00           C  
ATOM   1589  O   PRO A 203      81.042 102.580 114.578  1.00  0.00           O  
ATOM   1590  CB  PRO A 203      79.857 104.450 116.679  1.00  0.00           C  
ATOM   1591  CG  PRO A 203      80.132 103.481 117.845  1.00  0.00           C  
ATOM   1592  CD  PRO A 203      79.053 102.397 117.684  1.00  0.00           C  
ATOM   1593  N   LEU A 204      79.670 103.786 113.240  1.00  0.00           N  
ATOM   1594  CA  LEU A 204      80.371 103.491 112.023  1.00  0.00           C  
ATOM   1595  C   LEU A 204      81.744 104.098 112.053  1.00  0.00           C  
ATOM   1596  O   LEU A 204      82.654 103.610 111.385  1.00  0.00           O  
ATOM   1597  CB  LEU A 204      79.619 103.952 110.763  1.00  0.00           C  
ATOM   1598  CG  LEU A 204      78.295 103.183 110.563  1.00  0.00           C  
ATOM   1599  CD1 LEU A 204      77.631 103.519 109.218  1.00  0.00           C  
ATOM   1600  CD2 LEU A 204      78.491 101.671 110.757  1.00  0.00           C  
ATOM   1601  N   ASP A 205      81.913 105.213 112.790  1.00  0.00           N  
ATOM   1602  CA  ASP A 205      83.175 105.897 112.919  1.00  0.00           C  
ATOM   1603  C   ASP A 205      84.133 105.060 113.719  1.00  0.00           C  
ATOM   1604  O   ASP A 205      85.327 105.355 113.767  1.00  0.00           O  
ATOM   1605  CB  ASP A 205      83.073 107.306 113.545  1.00  0.00           C  
ATOM   1606  CG  ASP A 205      82.603 107.234 114.990  1.00  0.00           C  
ATOM   1607  OD1 ASP A 205      82.280 106.114 115.466  1.00  0.00           O  
ATOM   1608  OD2 ASP A 205      82.562 108.313 115.640  1.00  0.00           O1-
ATOM   1609  N   CYS A 206      83.628 104.015 114.404  1.00  0.00           N  
ATOM   1610  CA  CYS A 206      84.452 103.139 115.194  1.00  0.00           C  
ATOM   1611  C   CYS A 206      85.006 103.863 116.378  1.00  0.00           C  
ATOM   1612  O   CYS A 206      86.027 103.458 116.934  1.00  0.00           O  
ATOM   1613  CB  CYS A 206      85.635 102.541 114.410  1.00  0.00           C  
ATOM   1614  SG  CYS A 206      85.106 101.378 113.115  1.00  0.00           S  
ATOM   1615  N   GLY A 207      84.334 104.942 116.819  1.00  0.00           N  
ATOM   1616  CA  GLY A 207      84.795 105.603 118.005  1.00  0.00           C  
ATOM   1617  C   GLY A 207      84.009 105.007 119.126  1.00  0.00           C  
ATOM   1618  O   GLY A 207      82.800 105.211 119.229  1.00  0.00           O  
ATOM   1619  N   VAL A 208      84.689 104.247 120.007  1.00  0.00           N  
ATOM   1620  CA  VAL A 208      83.984 103.613 121.081  1.00  0.00           C  
ATOM   1621  C   VAL A 208      84.578 104.084 122.367  1.00  0.00           C  
ATOM   1622  O   VAL A 208      85.724 103.775 122.691  1.00  0.00           O  
ATOM   1623  CB  VAL A 208      84.110 102.118 121.055  1.00  0.00           C  
ATOM   1624  CG1 VAL A 208      83.430 101.536 122.306  1.00  0.00           C  
ATOM   1625  CG2 VAL A 208      83.525 101.605 119.729  1.00  0.00           C  
ATOM   1626  N   PRO A 209      83.811 104.829 123.112  1.00  0.00           N  
ATOM   1627  CA  PRO A 209      84.262 105.301 124.390  1.00  0.00           C  
ATOM   1628  C   PRO A 209      84.117 104.206 125.393  1.00  0.00           C  
ATOM   1629  O   PRO A 209      83.254 103.347 125.220  1.00  0.00           O  
ATOM   1630  CB  PRO A 209      83.411 106.532 124.711  1.00  0.00           C  
ATOM   1631  CG  PRO A 209      82.202 106.424 123.763  1.00  0.00           C  
ATOM   1632  CD  PRO A 209      82.763 105.664 122.551  1.00  0.00           C  
ATOM   1633  N   ASP A 210      84.984 104.188 126.420  1.00  0.00           N  
ATOM   1634  CA  ASP A 210      84.868 103.216 127.465  1.00  0.00           C  
ATOM   1635  C   ASP A 210      83.692 103.568 128.328  1.00  0.00           C  
ATOM   1636  O   ASP A 210      82.960 102.686 128.777  1.00  0.00           O  
ATOM   1637  CB  ASP A 210      86.119 103.152 128.356  1.00  0.00           C  
ATOM   1638  CG  ASP A 210      87.235 102.524 127.531  1.00  0.00           C  
ATOM   1639  OD1 ASP A 210      86.918 101.886 126.491  1.00  0.00           O  
ATOM   1640  OD2 ASP A 210      88.420 102.672 127.931  1.00  0.00           O1-
ATOM   1641  N   ASN A 211      83.488 104.881 128.573  1.00  0.00           N  
ATOM   1642  CA  ASN A 211      82.445 105.352 129.447  1.00  0.00           C  
ATOM   1643  C   ASN A 211      81.305 105.848 128.607  1.00  0.00           C  
ATOM   1644  O   ASN A 211      81.413 106.859 127.916  1.00  0.00           O  
ATOM   1645  CB  ASN A 211      82.921 106.526 130.325  1.00  0.00           C  
ATOM   1646  CG  ASN A 211      81.863 106.874 131.361  1.00  0.00           C  
ATOM   1647  ND2 ASN A 211      82.317 107.403 132.529  1.00  0.00           N  
ATOM   1648  OD1 ASN A 211      80.667 106.693 131.139  1.00  0.00           O  
ATOM   1649  N   LEU A 212      80.168 105.127 128.649  1.00  0.00           N  
ATOM   1650  CA  LEU A 212      79.018 105.462 127.859  1.00  0.00           C  
ATOM   1651  C   LEU A 212      78.364 106.719 128.362  1.00  0.00           C  
ATOM   1652  O   LEU A 212      77.864 107.518 127.573  1.00  0.00           O  
ATOM   1653  CB  LEU A 212      78.008 104.297 127.776  1.00  0.00           C  
ATOM   1654  CG  LEU A 212      76.883 104.478 126.735  1.00  0.00           C  
ATOM   1655  CD1 LEU A 212      76.109 103.171 126.528  1.00  0.00           C  
ATOM   1656  CD2 LEU A 212      75.933 105.623 127.101  1.00  0.00           C  
ATOM   1657  N   SER A 213      78.355 106.937 129.692  1.00  0.00           N  
ATOM   1658  CA  SER A 213      77.695 108.084 130.262  1.00  0.00           C  
ATOM   1659  C   SER A 213      78.357 109.326 129.755  1.00  0.00           C  
ATOM   1660  O   SER A 213      77.725 110.374 129.634  1.00  0.00           O  
ATOM   1661  CB  SER A 213      77.781 108.107 131.796  1.00  0.00           C  
ATOM   1662  OG  SER A 213      77.132 106.963 132.333  1.00  0.00           O  
ATOM   1663  N   MET A 214      79.664 109.233 129.468  1.00  0.00           N  
ATOM   1664  CA  MET A 214      80.460 110.323 128.984  1.00  0.00           C  
ATOM   1665  C   MET A 214      80.019 110.707 127.601  1.00  0.00           C  
ATOM   1666  O   MET A 214      80.083 111.877 127.229  1.00  0.00           O  
ATOM   1667  CB  MET A 214      81.946 109.937 128.927  1.00  0.00           C  
ATOM   1668  CG  MET A 214      82.908 111.115 128.810  1.00  0.00           C  
ATOM   1669  SD  MET A 214      84.642 110.633 129.050  1.00  0.00           S  
ATOM   1670  CE  MET A 214      84.362 109.999 130.730  1.00  0.00           C  
ATOM   1671  N   ALA A 215      79.600 109.715 126.790  1.00  0.00           N  
ATOM   1672  CA  ALA A 215      79.206 109.933 125.423  1.00  0.00           C  
ATOM   1673  C   ALA A 215      77.989 110.808 125.345  1.00  0.00           C  
ATOM   1674  O   ALA A 215      77.896 111.668 124.469  1.00  0.00           O  
ATOM   1675  CB  ALA A 215      78.864 108.621 124.691  1.00  0.00           C  
ATOM   1676  N   ASP A 216      77.005 110.589 126.239  1.00  0.00           N  
ATOM   1677  CA  ASP A 216      75.783 111.344 126.210  1.00  0.00           C  
ATOM   1678  C   ASP A 216      75.289 111.414 127.628  1.00  0.00           C  
ATOM   1679  O   ASP A 216      75.084 110.378 128.256  1.00  0.00           O  
ATOM   1680  CB  ASP A 216      74.717 110.621 125.358  1.00  0.00           C  
ATOM   1681  CG  ASP A 216      73.454 111.456 125.209  1.00  0.00           C  
ATOM   1682  OD1 ASP A 216      73.169 112.290 126.107  1.00  0.00           O  
ATOM   1683  OD2 ASP A 216      72.747 111.258 124.184  1.00  0.00           O1-
ATOM   1684  N   PRO A 217      75.108 112.592 128.171  1.00  0.00           N  
ATOM   1685  CA  PRO A 217      74.651 112.782 129.526  1.00  0.00           C  
ATOM   1686  C   PRO A 217      73.287 112.187 129.734  1.00  0.00           C  
ATOM   1687  O   PRO A 217      72.929 111.905 130.876  1.00  0.00           O  
ATOM   1688  CB  PRO A 217      74.644 114.295 129.736  1.00  0.00           C  
ATOM   1689  CG  PRO A 217      74.447 114.860 128.317  1.00  0.00           C  
ATOM   1690  CD  PRO A 217      75.143 113.830 127.411  1.00  0.00           C  
ATOM   1691  N   ASN A 218      72.502 112.037 128.653  1.00  0.00           N  
ATOM   1692  CA  ASN A 218      71.176 111.486 128.669  1.00  0.00           C  
ATOM   1693  C   ASN A 218      71.231 110.021 128.971  1.00  0.00           C  
ATOM   1694  O   ASN A 218      70.201 109.424 129.277  1.00  0.00           O  
ATOM   1695  CB  ASN A 218      70.409 111.674 127.349  1.00  0.00           C  
ATOM   1696  CG  ASN A 218      69.969 113.129 127.276  1.00  0.00           C  
ATOM   1697  ND2 ASN A 218      70.034 113.725 126.056  1.00  0.00           N  
ATOM   1698  OD1 ASN A 218      69.576 113.720 128.281  1.00  0.00           O  
ATOM   1699  N   ILE A 219      72.404 109.379 128.801  1.00  0.00           N  
ATOM   1700  CA  ILE A 219      72.501 107.980 129.109  1.00  0.00           C  
ATOM   1701  C   ILE A 219      73.209 107.876 130.426  1.00  0.00           C  
ATOM   1702  O   ILE A 219      74.296 108.421 130.607  1.00  0.00           O  
ATOM   1703  CB  ILE A 219      73.254 107.193 128.077  1.00  0.00           C  
ATOM   1704  CG1 ILE A 219      72.539 107.308 126.719  1.00  0.00           C  
ATOM   1705  CG2 ILE A 219      73.378 105.744 128.574  1.00  0.00           C  
ATOM   1706  CD1 ILE A 219      73.361 106.791 125.540  1.00  0.00           C  
ATOM   1707  N   ARG A 220      72.575 107.179 131.394  1.00  0.00           N  
ATOM   1708  CA  ARG A 220      73.093 107.106 132.732  1.00  0.00           C  
ATOM   1709  C   ARG A 220      73.147 105.667 133.157  1.00  0.00           C  
ATOM   1710  O   ARG A 220      72.183 104.923 132.988  1.00  0.00           O  
ATOM   1711  CB  ARG A 220      72.183 107.867 133.715  1.00  0.00           C  
ATOM   1712  CG  ARG A 220      72.624 107.866 135.178  1.00  0.00           C  
ATOM   1713  CD  ARG A 220      71.742 108.760 136.057  1.00  0.00           C  
ATOM   1714  NE  ARG A 220      70.328 108.309 135.897  1.00  0.00           N  
ATOM   1715  CZ  ARG A 220      69.300 109.178 136.136  1.00  0.00           C  
ATOM   1716  NH1 ARG A 220      69.568 110.467 136.494  1.00  0.00           N1+
ATOM   1717  NH2 ARG A 220      68.006 108.759 136.014  1.00  0.00           N  
ATOM   1718  N   PHE A 221      74.291 105.251 133.743  1.00  0.00           N  
ATOM   1719  CA  PHE A 221      74.501 103.893 134.169  1.00  0.00           C  
ATOM   1720  C   PHE A 221      73.720 103.622 135.421  1.00  0.00           C  
ATOM   1721  O   PHE A 221      73.915 104.298 136.430  1.00  0.00           O  
ATOM   1722  CB  PHE A 221      75.988 103.622 134.462  1.00  0.00           C  
ATOM   1723  CG  PHE A 221      76.133 102.286 135.099  1.00  0.00           C  
ATOM   1724  CD1 PHE A 221      76.157 101.138 134.343  1.00  0.00           C  
ATOM   1725  CD2 PHE A 221      76.260 102.192 136.465  1.00  0.00           C  
ATOM   1726  CE1 PHE A 221      76.297  99.911 134.947  1.00  0.00           C  
ATOM   1727  CE2 PHE A 221      76.400 100.968 137.074  1.00  0.00           C  
ATOM   1728  CZ  PHE A 221      76.418  99.825 136.313  1.00  0.00           C  
ATOM   1729  N   LEU A 222      72.729 102.697 135.340  1.00  0.00           N  
ATOM   1730  CA  LEU A 222      71.949 102.247 136.465  1.00  0.00           C  
ATOM   1731  C   LEU A 222      72.646 101.234 137.326  1.00  0.00           C  
ATOM   1732  O   LEU A 222      72.877 101.456 138.514  1.00  0.00           O  
ATOM   1733  CB  LEU A 222      70.670 101.499 136.060  1.00  0.00           C  
ATOM   1734  CG  LEU A 222      69.560 102.346 135.439  1.00  0.00           C  
ATOM   1735  CD1 LEU A 222      68.356 101.456 135.093  1.00  0.00           C  
ATOM   1736  CD2 LEU A 222      69.193 103.526 136.353  1.00  0.00           C  
ATOM   1737  N   ASP A 223      73.011 100.079 136.718  1.00  0.00           N  
ATOM   1738  CA  ASP A 223      73.513  98.982 137.501  1.00  0.00           C  
ATOM   1739  C   ASP A 223      73.946  97.890 136.560  1.00  0.00           C  
ATOM   1740  O   ASP A 223      73.819  98.020 135.343  1.00  0.00           O  
ATOM   1741  CB  ASP A 223      72.433  98.401 138.435  1.00  0.00           C  
ATOM   1742  CG  ASP A 223      73.091  97.614 139.559  1.00  0.00           C  
ATOM   1743  OD1 ASP A 223      74.349  97.572 139.604  1.00  0.00           O  
ATOM   1744  OD2 ASP A 223      72.336  97.050 140.396  1.00  0.00           O1-
ATOM   1745  N   LYS A 224      74.488  96.779 137.108  1.00  0.00           N  
ATOM   1746  CA  LYS A 224      74.933  95.683 136.288  1.00  0.00           C  
ATOM   1747  C   LYS A 224      73.995  94.535 136.492  1.00  0.00           C  
ATOM   1748  O   LYS A 224      73.337  94.428 137.525  1.00  0.00           O  
ATOM   1749  CB  LYS A 224      76.328  95.150 136.657  1.00  0.00           C  
ATOM   1750  CG  LYS A 224      77.460  96.157 136.458  1.00  0.00           C  
ATOM   1751  CD  LYS A 224      78.766  95.733 137.132  1.00  0.00           C  
ATOM   1752  CE  LYS A 224      79.907  96.734 136.942  1.00  0.00           C  
ATOM   1753  NZ  LYS A 224      81.119  96.261 137.648  1.00  0.00           N1+
ATOM   1754  N   LEU A 225      73.897  93.655 135.477  1.00  0.00           N  
ATOM   1755  CA  LEU A 225      73.095  92.468 135.558  1.00  0.00           C  
ATOM   1756  C   LEU A 225      73.902  91.476 136.331  1.00  0.00           C  
ATOM   1757  O   LEU A 225      75.112  91.647 136.470  1.00  0.00           O  
ATOM   1758  CB  LEU A 225      72.811  91.837 134.184  1.00  0.00           C  
ATOM   1759  CG  LEU A 225      72.050  92.764 133.219  1.00  0.00           C  
ATOM   1760  CD1 LEU A 225      71.794  92.084 131.876  1.00  0.00           C  
ATOM   1761  CD2 LEU A 225      70.751  93.278 133.835  1.00  0.00           C  
ATOM   1762  N   PRO A 226      73.279  90.467 136.886  1.00  0.00           N  
ATOM   1763  CA  PRO A 226      74.023  89.441 137.565  1.00  0.00           C  
ATOM   1764  C   PRO A 226      74.997  88.910 136.555  1.00  0.00           C  
ATOM   1765  O   PRO A 226      74.648  88.838 135.378  1.00  0.00           O  
ATOM   1766  CB  PRO A 226      72.990  88.385 137.947  1.00  0.00           C  
ATOM   1767  CG  PRO A 226      71.939  88.509 136.826  1.00  0.00           C  
ATOM   1768  CD  PRO A 226      71.975  90.000 136.444  1.00  0.00           C  
ATOM   1769  N   GLN A 227      76.214  88.531 136.994  1.00  0.00           N  
ATOM   1770  CA  GLN A 227      77.255  88.094 136.104  1.00  0.00           C  
ATOM   1771  C   GLN A 227      76.950  86.728 135.584  1.00  0.00           C  
ATOM   1772  O   GLN A 227      76.264  85.933 136.223  1.00  0.00           O  
ATOM   1773  CB  GLN A 227      78.633  87.960 136.779  1.00  0.00           C  
ATOM   1774  CG  GLN A 227      79.225  89.265 137.311  1.00  0.00           C  
ATOM   1775  CD  GLN A 227      80.574  88.926 137.934  1.00  0.00           C  
ATOM   1776  NE2 GLN A 227      81.382  89.975 138.244  1.00  0.00           N  
ATOM   1777  OE1 GLN A 227      80.899  87.758 138.142  1.00  0.00           O  
ATOM   1778  N   GLN A 228      77.455  86.443 134.368  1.00  0.00           N  
ATOM   1779  CA  GLN A 228      77.346  85.138 133.794  1.00  0.00           C  
ATOM   1780  C   GLN A 228      78.745  84.615 133.773  1.00  0.00           C  
ATOM   1781  O   GLN A 228      79.669  85.300 133.337  1.00  0.00           O  
ATOM   1782  CB  GLN A 228      76.808  85.158 132.352  1.00  0.00           C  
ATOM   1783  CG  GLN A 228      76.681  83.770 131.722  1.00  0.00           C  
ATOM   1784  CD  GLN A 228      76.139  83.949 130.311  1.00  0.00           C  
ATOM   1785  NE2 GLN A 228      76.226  82.870 129.488  1.00  0.00           N  
ATOM   1786  OE1 GLN A 228      75.655  85.020 129.949  1.00  0.00           O  
ATOM   1787  N   THR A 229      78.954  83.385 134.275  1.00  0.00           N  
ATOM   1788  CA  THR A 229      80.303  82.909 134.308  1.00  0.00           C  
ATOM   1789  C   THR A 229      80.325  81.567 133.662  1.00  0.00           C  
ATOM   1790  O   THR A 229      79.333  80.841 133.671  1.00  0.00           O  
ATOM   1791  CB  THR A 229      80.843  82.759 135.699  1.00  0.00           C  
ATOM   1792  CG2 THR A 229      82.327  82.408 135.582  1.00  0.00           C  
ATOM   1793  OG1 THR A 229      80.723  83.980 136.413  1.00  0.00           O  
ATOM   1794  N   GLY A 230      81.472  81.216 133.053  1.00  0.00           N  
ATOM   1795  CA  GLY A 230      81.600  79.932 132.436  1.00  0.00           C  
ATOM   1796  C   GLY A 230      83.054  79.626 132.309  1.00  0.00           C  
ATOM   1797  O   GLY A 230      83.901  80.520 132.274  1.00  0.00           O  
ATOM   1798  N   ASP A 231      83.384  78.325 132.235  1.00  0.00           N  
ATOM   1799  CA  ASP A 231      84.770  77.984 132.086  1.00  0.00           C  
ATOM   1800  C   ASP A 231      85.024  78.015 130.617  1.00  0.00           C  
ATOM   1801  O   ASP A 231      84.373  77.297 129.865  1.00  0.00           O  
ATOM   1802  CB  ASP A 231      85.125  76.559 132.559  1.00  0.00           C  
ATOM   1803  CG  ASP A 231      84.956  76.453 134.071  1.00  0.00           C  
ATOM   1804  OD1 ASP A 231      84.089  77.176 134.631  1.00  0.00           O  
ATOM   1805  OD2 ASP A 231      85.698  75.644 134.689  1.00  0.00           O1-
ATOM   1806  N   ARG A 232      85.951  78.867 130.145  1.00  0.00           N  
ATOM   1807  CA  ARG A 232      86.180  78.862 128.734  1.00  0.00           C  
ATOM   1808  C   ARG A 232      87.650  78.883 128.480  1.00  0.00           C  
ATOM   1809  O   ARG A 232      88.402  79.536 129.200  1.00  0.00           O  
ATOM   1810  CB  ARG A 232      85.593  80.062 127.976  1.00  0.00           C  
ATOM   1811  CG  ARG A 232      84.077  80.029 127.787  1.00  0.00           C  
ATOM   1812  CD  ARG A 232      83.611  81.048 126.745  1.00  0.00           C  
ATOM   1813  NE  ARG A 232      84.360  80.742 125.493  1.00  0.00           N  
ATOM   1814  CZ  ARG A 232      84.504  81.685 124.517  1.00  0.00           C  
ATOM   1815  NH1 ARG A 232      83.945  82.921 124.664  1.00  0.00           N1+
ATOM   1816  NH2 ARG A 232      85.215  81.395 123.389  1.00  0.00           N  
ATOM   1817  N   ALA A 233      88.113  78.146 127.448  1.00  0.00           N  
ATOM   1818  CA  ALA A 233      89.518  78.224 127.189  1.00  0.00           C  
ATOM   1819  C   ALA A 233      90.178  77.611 128.378  1.00  0.00           C  
ATOM   1820  O   ALA A 233      89.858  76.509 128.769  1.00  0.00           O  
ATOM   1821  CB  ALA A 233      90.036  79.660 126.996  1.00  0.00           C  
ATOM   1822  N   GLY A 234      91.256  78.183 128.897  1.00  0.00           N  
ATOM   1823  CA  GLY A 234      91.819  77.697 130.129  1.00  0.00           C  
ATOM   1824  C   GLY A 234      91.106  78.228 131.337  1.00  0.00           C  
ATOM   1825  O   GLY A 234      91.230  77.663 132.422  1.00  0.00           O  
ATOM   1826  N   ILE A 235      90.433  79.389 131.182  1.00  0.00           N  
ATOM   1827  CA  ILE A 235      89.901  80.210 132.244  1.00  0.00           C  
ATOM   1828  C   ILE A 235      88.805  79.562 133.039  1.00  0.00           C  
ATOM   1829  O   ILE A 235      87.787  79.121 132.505  1.00  0.00           O  
ATOM   1830  CB  ILE A 235      89.355  81.499 131.713  1.00  0.00           C  
ATOM   1831  CG1 ILE A 235      90.452  82.235 130.929  1.00  0.00           C  
ATOM   1832  CG2 ILE A 235      88.793  82.309 132.892  1.00  0.00           C  
ATOM   1833  CD1 ILE A 235      89.914  83.359 130.047  1.00  0.00           C  
ATOM   1834  N   LYS A 236      89.002  79.541 134.379  1.00  0.00           N  
ATOM   1835  CA  LYS A 236      88.107  78.917 135.313  1.00  0.00           C  
ATOM   1836  C   LYS A 236      86.774  79.586 135.434  1.00  0.00           C  
ATOM   1837  O   LYS A 236      85.762  78.907 135.419  1.00  0.00           O  
ATOM   1838  CB  LYS A 236      88.672  78.810 136.734  1.00  0.00           C  
ATOM   1839  CG  LYS A 236      87.697  78.099 137.672  1.00  0.00           C  
ATOM   1840  CD  LYS A 236      88.325  77.610 138.974  1.00  0.00           C  
ATOM   1841  CE  LYS A 236      87.323  76.907 139.890  1.00  0.00           C  
ATOM   1842  NZ  LYS A 236      88.037  76.232 140.994  1.00  0.00           N1+
ATOM   1843  N   ASP A 237      86.682  80.912 135.599  1.00  0.00           N  
ATOM   1844  CA  ASP A 237      85.362  81.466 135.714  1.00  0.00           C  
ATOM   1845  C   ASP A 237      85.385  82.697 134.895  1.00  0.00           C  
ATOM   1846  O   ASP A 237      85.402  83.804 135.430  1.00  0.00           O  
ATOM   1847  CB  ASP A 237      84.998  81.907 137.145  1.00  0.00           C  
ATOM   1848  CG  ASP A 237      84.707  80.681 137.999  1.00  0.00           C  
ATOM   1849  OD1 ASP A 237      83.908  79.819 137.546  1.00  0.00           O  
ATOM   1850  OD2 ASP A 237      85.282  80.590 139.117  1.00  0.00           O1-
ATOM   1851  N   ARG A 238      85.388  82.539 133.562  1.00  0.00           N  
ATOM   1852  CA  ARG A 238      85.412  83.735 132.787  1.00  0.00           C  
ATOM   1853  C   ARG A 238      84.106  84.398 133.037  1.00  0.00           C  
ATOM   1854  O   ARG A 238      83.067  83.742 133.109  1.00  0.00           O  
ATOM   1855  CB  ARG A 238      85.528  83.528 131.273  1.00  0.00           C  
ATOM   1856  CG  ARG A 238      84.358  82.742 130.697  1.00  0.00           C  
ATOM   1857  CD  ARG A 238      84.193  82.930 129.193  1.00  0.00           C  
ATOM   1858  NE  ARG A 238      85.539  82.866 128.559  1.00  0.00           N  
ATOM   1859  CZ  ARG A 238      86.217  84.012 128.259  1.00  0.00           C  
ATOM   1860  NH1 ARG A 238      85.689  85.228 128.583  1.00  0.00           N1+
ATOM   1861  NH2 ARG A 238      87.420  83.939 127.617  1.00  0.00           N  
ATOM   1862  N   VAL A 239      84.129  85.730 133.190  1.00  0.00           N  
ATOM   1863  CA  VAL A 239      82.913  86.423 133.488  1.00  0.00           C  
ATOM   1864  C   VAL A 239      82.488  87.279 132.348  1.00  0.00           C  
ATOM   1865  O   VAL A 239      83.282  87.988 131.729  1.00  0.00           O  
ATOM   1866  CB  VAL A 239      82.985  87.329 134.680  1.00  0.00           C  
ATOM   1867  CG1 VAL A 239      82.979  86.492 135.962  1.00  0.00           C  
ATOM   1868  CG2 VAL A 239      84.249  88.188 134.533  1.00  0.00           C  
ATOM   1869  N   TYR A 240      81.175  87.210 132.063  1.00  0.00           N  
ATOM   1870  CA  TYR A 240      80.555  88.056 131.092  1.00  0.00           C  
ATOM   1871  C   TYR A 240      79.662  88.945 131.897  1.00  0.00           C  
ATOM   1872  O   TYR A 240      78.810  88.463 132.643  1.00  0.00           O  
ATOM   1873  CB  TYR A 240      79.651  87.305 130.100  1.00  0.00           C  
ATOM   1874  CG  TYR A 240      80.501  86.405 129.273  1.00  0.00           C  
ATOM   1875  CD1 TYR A 240      81.134  86.881 128.147  1.00  0.00           C  
ATOM   1876  CD2 TYR A 240      80.664  85.084 129.622  1.00  0.00           C  
ATOM   1877  CE1 TYR A 240      81.915  86.051 127.379  1.00  0.00           C  
ATOM   1878  CE2 TYR A 240      81.443  84.249 128.857  1.00  0.00           C  
ATOM   1879  CZ  TYR A 240      82.068  84.734 127.734  1.00  0.00           C  
ATOM   1880  OH  TYR A 240      82.868  83.885 126.943  1.00  0.00           O  
ATOM   1881  N   SER A 241      79.852  90.275 131.787  1.00  0.00           N  
ATOM   1882  CA  SER A 241      79.054  91.190 132.557  1.00  0.00           C  
ATOM   1883  C   SER A 241      78.400  92.155 131.624  1.00  0.00           C  
ATOM   1884  O   SER A 241      78.927  92.464 130.556  1.00  0.00           O  
ATOM   1885  CB  SER A 241      79.848  92.046 133.558  1.00  0.00           C  
ATOM   1886  OG  SER A 241      80.265  91.262 134.663  1.00  0.00           O  
ATOM   1887  N   ASN A 242      77.208  92.652 132.015  1.00  0.00           N  
ATOM   1888  CA  ASN A 242      76.501  93.594 131.196  1.00  0.00           C  
ATOM   1889  C   ASN A 242      76.003  94.698 132.073  1.00  0.00           C  
ATOM   1890  O   ASN A 242      75.761  94.502 133.264  1.00  0.00           O  
ATOM   1891  CB  ASN A 242      75.282  92.985 130.489  1.00  0.00           C  
ATOM   1892  CG  ASN A 242      75.813  91.965 129.493  1.00  0.00           C  
ATOM   1893  ND2 ASN A 242      76.094  92.425 128.244  1.00  0.00           N  
ATOM   1894  OD1 ASN A 242      75.981  90.791 129.818  1.00  0.00           O  
ATOM   1895  N   SER A 243      75.824  95.901 131.487  1.00  0.00           N  
ATOM   1896  CA  SER A 243      75.411  97.033 132.266  1.00  0.00           C  
ATOM   1897  C   SER A 243      74.088  97.528 131.772  1.00  0.00           C  
ATOM   1898  O   SER A 243      73.797  97.488 130.577  1.00  0.00           O  
ATOM   1899  CB  SER A 243      76.387  98.219 132.179  1.00  0.00           C  
ATOM   1900  OG  SER A 243      77.647  97.862 132.728  1.00  0.00           O  
ATOM   1901  N   ILE A 244      73.246  98.014 132.709  1.00  0.00           N  
ATOM   1902  CA  ILE A 244      71.965  98.558 132.359  1.00  0.00           C  
ATOM   1903  C   ILE A 244      71.989 100.042 132.507  1.00  0.00           C  
ATOM   1904  O   ILE A 244      72.548 100.594 133.454  1.00  0.00           O  
ATOM   1905  CB  ILE A 244      70.789  97.958 133.078  1.00  0.00           C  
ATOM   1906  CG1 ILE A 244      70.994  97.957 134.594  1.00  0.00           C  
ATOM   1907  CG2 ILE A 244      70.484  96.593 132.459  1.00  0.00           C  
ATOM   1908  CD1 ILE A 244      69.771  97.449 135.355  1.00  0.00           C  
ATOM   1909  N   TYR A 245      71.392 100.726 131.510  1.00  0.00           N  
ATOM   1910  CA  TYR A 245      71.411 102.158 131.471  1.00  0.00           C  
ATOM   1911  C   TYR A 245      70.012 102.684 131.395  1.00  0.00           C  
ATOM   1912  O   TYR A 245      69.096 102.025 130.902  1.00  0.00           O  
ATOM   1913  CB  TYR A 245      72.113 102.739 130.228  1.00  0.00           C  
ATOM   1914  CG  TYR A 245      73.576 102.457 130.267  1.00  0.00           C  
ATOM   1915  CD1 TYR A 245      74.079 101.253 129.830  1.00  0.00           C  
ATOM   1916  CD2 TYR A 245      74.450 103.414 130.731  1.00  0.00           C  
ATOM   1917  CE1 TYR A 245      75.432 101.008 129.863  1.00  0.00           C  
ATOM   1918  CE2 TYR A 245      75.803 103.175 130.766  1.00  0.00           C  
ATOM   1919  CZ  TYR A 245      76.296 101.969 130.332  1.00  0.00           C  
ATOM   1920  OH  TYR A 245      77.684 101.721 130.367  1.00  0.00           O  
ATOM   1921  N   GLU A 246      69.824 103.909 131.926  1.00  0.00           N  
ATOM   1922  CA  GLU A 246      68.570 104.595 131.800  1.00  0.00           C  
ATOM   1923  C   GLU A 246      68.761 105.641 130.750  1.00  0.00           C  
ATOM   1924  O   GLU A 246      69.814 106.271 130.667  1.00  0.00           O  
ATOM   1925  CB  GLU A 246      68.076 105.314 133.068  1.00  0.00           C  
ATOM   1926  CG  GLU A 246      67.474 104.376 134.114  1.00  0.00           C  
ATOM   1927  CD  GLU A 246      66.855 105.236 135.207  1.00  0.00           C  
ATOM   1928  OE1 GLU A 246      66.951 106.488 135.101  1.00  0.00           O  
ATOM   1929  OE2 GLU A 246      66.274 104.654 136.162  1.00  0.00           O1-
ATOM   1930  N   LEU A 247      67.740 105.822 129.892  1.00  0.00           N  
ATOM   1931  CA  LEU A 247      67.794 106.802 128.845  1.00  0.00           C  
ATOM   1932  C   LEU A 247      66.889 107.924 129.253  1.00  0.00           C  
ATOM   1933  O   LEU A 247      65.729 107.701 129.601  1.00  0.00           O  
ATOM   1934  CB  LEU A 247      67.290 106.256 127.495  1.00  0.00           C  
ATOM   1935  CG  LEU A 247      68.175 105.155 126.865  1.00  0.00           C  
ATOM   1936  CD1 LEU A 247      69.485 105.720 126.305  1.00  0.00           C  
ATOM   1937  CD2 LEU A 247      68.434 104.002 127.841  1.00  0.00           C  
ATOM   1938  N   LEU A 248      67.405 109.170 129.215  1.00  0.00           N  
ATOM   1939  CA  LEU A 248      66.644 110.308 129.649  1.00  0.00           C  
ATOM   1940  C   LEU A 248      66.240 111.113 128.454  1.00  0.00           C  
ATOM   1941  O   LEU A 248      66.937 111.142 127.440  1.00  0.00           O  
ATOM   1942  CB  LEU A 248      67.439 111.243 130.576  1.00  0.00           C  
ATOM   1943  CG  LEU A 248      67.869 110.576 131.896  1.00  0.00           C  
ATOM   1944  CD1 LEU A 248      68.659 111.551 132.784  1.00  0.00           C  
ATOM   1945  CD2 LEU A 248      66.668 109.953 132.626  1.00  0.00           C  
ATOM   1946  N   GLU A 249      65.058 111.759 128.544  1.00  0.00           N  
ATOM   1947  CA  GLU A 249      64.583 112.604 127.487  1.00  0.00           C  
ATOM   1948  C   GLU A 249      63.841 113.732 128.132  1.00  0.00           C  
ATOM   1949  O   GLU A 249      62.857 113.524 128.839  1.00  0.00           O  
ATOM   1950  CB  GLU A 249      63.613 111.863 126.544  1.00  0.00           C  
ATOM   1951  CG  GLU A 249      63.201 112.636 125.289  1.00  0.00           C  
ATOM   1952  CD  GLU A 249      62.258 111.743 124.490  1.00  0.00           C  
ATOM   1953  OE1 GLU A 249      61.345 111.138 125.113  1.00  0.00           O  
ATOM   1954  OE2 GLU A 249      62.444 111.645 123.247  1.00  0.00           O1-
ATOM   1955  N   ASN A 250      64.301 114.974 127.899  1.00  0.00           N  
ATOM   1956  CA  ASN A 250      63.642 116.126 128.442  1.00  0.00           C  
ATOM   1957  C   ASN A 250      63.538 115.997 129.932  1.00  0.00           C  
ATOM   1958  O   ASN A 250      62.566 116.457 130.529  1.00  0.00           O  
ATOM   1959  CB  ASN A 250      62.223 116.327 127.880  1.00  0.00           C  
ATOM   1960  CG  ASN A 250      62.336 116.659 126.398  1.00  0.00           C  
ATOM   1961  ND2 ASN A 250      61.523 115.965 125.557  1.00  0.00           N  
ATOM   1962  OD1 ASN A 250      63.131 117.508 125.997  1.00  0.00           O  
ATOM   1963  N   GLY A 251      64.543 115.377 130.581  1.00  0.00           N  
ATOM   1964  CA  GLY A 251      64.557 115.311 132.016  1.00  0.00           C  
ATOM   1965  C   GLY A 251      63.724 114.171 132.523  1.00  0.00           C  
ATOM   1966  O   GLY A 251      63.472 114.081 133.722  1.00  0.00           O  
ATOM   1967  N   GLN A 252      63.270 113.257 131.649  1.00  0.00           N  
ATOM   1968  CA  GLN A 252      62.472 112.182 132.170  1.00  0.00           C  
ATOM   1969  C   GLN A 252      63.099 110.884 131.768  1.00  0.00           C  
ATOM   1970  O   GLN A 252      63.802 110.813 130.762  1.00  0.00           O  
ATOM   1971  CB  GLN A 252      61.035 112.200 131.640  1.00  0.00           C  
ATOM   1972  CG  GLN A 252      60.305 113.475 132.056  1.00  0.00           C  
ATOM   1973  CD  GLN A 252      58.921 113.448 131.444  1.00  0.00           C  
ATOM   1974  NE2 GLN A 252      58.239 114.624 131.460  1.00  0.00           N  
ATOM   1975  OE1 GLN A 252      58.459 112.415 130.963  1.00  0.00           O  
ATOM   1976  N   ARG A 253      62.863 109.818 132.564  1.00  0.00           N  
ATOM   1977  CA  ARG A 253      63.432 108.539 132.248  1.00  0.00           C  
ATOM   1978  C   ARG A 253      62.534 107.877 131.249  1.00  0.00           C  
ATOM   1979  O   ARG A 253      61.448 107.397 131.572  1.00  0.00           O  
ATOM   1980  CB  ARG A 253      63.622 107.634 133.480  1.00  0.00           C  
ATOM   1981  CG  ARG A 253      62.336 107.378 134.262  1.00  0.00           C  
ATOM   1982  CD  ARG A 253      62.564 106.792 135.657  1.00  0.00           C  
ATOM   1983  NE  ARG A 253      63.068 105.400 135.496  1.00  0.00           N  
ATOM   1984  CZ  ARG A 253      62.954 104.519 136.533  1.00  0.00           C  
ATOM   1985  NH1 ARG A 253      62.366 104.914 137.700  1.00  0.00           N1+
ATOM   1986  NH2 ARG A 253      63.425 103.245 136.402  1.00  0.00           N  
ATOM   1987  N   ALA A 254      62.972 107.945 129.974  1.00  0.00           N  
ATOM   1988  CA  ALA A 254      62.341 107.432 128.789  1.00  0.00           C  
ATOM   1989  C   ALA A 254      62.406 105.938 128.646  1.00  0.00           C  
ATOM   1990  O   ALA A 254      61.457 105.330 128.153  1.00  0.00           O  
ATOM   1991  CB  ALA A 254      62.944 108.029 127.507  1.00  0.00           C  
ATOM   1992  N   GLY A 255      63.540 105.298 129.009  1.00  0.00           N  
ATOM   1993  CA  GLY A 255      63.625 103.880 128.785  1.00  0.00           C  
ATOM   1994  C   GLY A 255      64.758 103.323 129.587  1.00  0.00           C  
ATOM   1995  O   GLY A 255      65.634 104.055 130.044  1.00  0.00           O  
ATOM   1996  N   THR A 256      64.752 101.988 129.787  1.00  0.00           N  
ATOM   1997  CA  THR A 256      65.805 101.338 130.512  1.00  0.00           C  
ATOM   1998  C   THR A 256      66.216 100.148 129.702  1.00  0.00           C  
ATOM   1999  O   THR A 256      65.363  99.419 129.195  1.00  0.00           O  
ATOM   2000  CB  THR A 256      65.372 100.833 131.857  1.00  0.00           C  
ATOM   2001  CG2 THR A 256      66.579 100.186 132.558  1.00  0.00           C  
ATOM   2002  OG1 THR A 256      64.871 101.906 132.640  1.00  0.00           O  
ATOM   2003  N   CYS A 257      67.538  99.916 129.543  1.00  0.00           N  
ATOM   2004  CA  CYS A 257      67.922  98.781 128.752  1.00  0.00           C  
ATOM   2005  C   CYS A 257      69.356  98.425 129.003  1.00  0.00           C  
ATOM   2006  O   CYS A 257      70.147  99.229 129.497  1.00  0.00           O  
ATOM   2007  CB  CYS A 257      67.793  99.041 127.241  1.00  0.00           C  
ATOM   2008  SG  CYS A 257      68.889 100.376 126.669  1.00  0.00           S  
ATOM   2009  N   VAL A 258      69.711  97.163 128.680  1.00  0.00           N  
ATOM   2010  CA  VAL A 258      71.074  96.732 128.747  1.00  0.00           C  
ATOM   2011  C   VAL A 258      71.690  97.197 127.463  1.00  0.00           C  
ATOM   2012  O   VAL A 258      71.208  96.882 126.373  1.00  0.00           O  
ATOM   2013  CB  VAL A 258      71.207  95.245 128.938  1.00  0.00           C  
ATOM   2014  CG1 VAL A 258      70.364  94.526 127.875  1.00  0.00           C  
ATOM   2015  CG2 VAL A 258      72.696  94.867 128.919  1.00  0.00           C  
ATOM   2016  N   LEU A 259      72.785  97.978 127.577  1.00  0.00           N  
ATOM   2017  CA  LEU A 259      73.313  98.650 126.429  1.00  0.00           C  
ATOM   2018  C   LEU A 259      74.808  98.574 126.464  1.00  0.00           C  
ATOM   2019  O   LEU A 259      75.415  98.623 127.533  1.00  0.00           O  
ATOM   2020  CB  LEU A 259      72.927 100.142 126.470  1.00  0.00           C  
ATOM   2021  CG  LEU A 259      73.242 100.961 125.211  1.00  0.00           C  
ATOM   2022  CD1 LEU A 259      72.347 100.526 124.038  1.00  0.00           C  
ATOM   2023  CD2 LEU A 259      73.152 102.468 125.498  1.00  0.00           C  
ATOM   2024  N   GLU A 260      75.440  98.441 125.278  1.00  0.00           N  
ATOM   2025  CA  GLU A 260      76.873  98.393 125.218  1.00  0.00           C  
ATOM   2026  C   GLU A 260      77.308  98.609 123.797  1.00  0.00           C  
ATOM   2027  O   GLU A 260      76.510  98.541 122.864  1.00  0.00           O  
ATOM   2028  CB  GLU A 260      77.444  97.045 125.685  1.00  0.00           C  
ATOM   2029  CG  GLU A 260      76.932  95.856 124.872  1.00  0.00           C  
ATOM   2030  CD  GLU A 260      77.400  94.588 125.569  1.00  0.00           C  
ATOM   2031  OE1 GLU A 260      77.230  94.506 126.814  1.00  0.00           O  
ATOM   2032  OE2 GLU A 260      77.936  93.687 124.869  1.00  0.00           O1-
ATOM   2033  N   TYR A 261      78.611  98.902 123.612  1.00  0.00           N  
ATOM   2034  CA  TYR A 261      79.196  99.114 122.318  1.00  0.00           C  
ATOM   2035  C   TYR A 261      79.750  97.810 121.834  1.00  0.00           C  
ATOM   2036  O   TYR A 261      80.111  96.944 122.631  1.00  0.00           O  
ATOM   2037  CB  TYR A 261      80.356 100.130 122.311  1.00  0.00           C  
ATOM   2038  CG  TYR A 261      79.816 101.508 122.515  1.00  0.00           C  
ATOM   2039  CD1 TYR A 261      79.368 102.242 121.440  1.00  0.00           C  
ATOM   2040  CD2 TYR A 261      79.764 102.075 123.769  1.00  0.00           C  
ATOM   2041  CE1 TYR A 261      78.872 103.514 121.611  1.00  0.00           C  
ATOM   2042  CE2 TYR A 261      79.270 103.346 123.946  1.00  0.00           C  
ATOM   2043  CZ  TYR A 261      78.822 104.069 122.867  1.00  0.00           C  
ATOM   2044  OH  TYR A 261      78.315 105.373 123.049  1.00  0.00           O  
ATOM   2045  N   ALA A 262      79.764  97.614 120.497  1.00  0.00           N  
ATOM   2046  CA  ALA A 262      80.340  96.418 119.949  1.00  0.00           C  
ATOM   2047  C   ALA A 262      81.830  96.564 120.034  1.00  0.00           C  
ATOM   2048  O   ALA A 262      82.444  97.381 119.351  1.00  0.00           O  
ATOM   2049  CB  ALA A 262      79.972  96.175 118.474  1.00  0.00           C  
ATOM   2050  N   THR A 263      82.446  95.695 120.849  1.00  0.00           N  
ATOM   2051  CA  THR A 263      83.841  95.722 121.184  1.00  0.00           C  
ATOM   2052  C   THR A 263      84.709  95.560 119.966  1.00  0.00           C  
ATOM   2053  O   THR A 263      85.760  96.197 119.901  1.00  0.00           O  
ATOM   2054  CB  THR A 263      84.197  94.610 122.119  1.00  0.00           C  
ATOM   2055  CG2 THR A 263      85.665  94.781 122.531  1.00  0.00           C  
ATOM   2056  OG1 THR A 263      83.370  94.658 123.270  1.00  0.00           O  
ATOM   2057  N   PRO A 264      84.362  94.765 118.987  1.00  0.00           N  
ATOM   2058  CA  PRO A 264      85.257  94.594 117.872  1.00  0.00           C  
ATOM   2059  C   PRO A 264      85.552  95.865 117.139  1.00  0.00           C  
ATOM   2060  O   PRO A 264      86.558  95.926 116.433  1.00  0.00           O  
ATOM   2061  CB  PRO A 264      84.626  93.500 117.013  1.00  0.00           C  
ATOM   2062  CG  PRO A 264      83.877  92.628 118.038  1.00  0.00           C  
ATOM   2063  CD  PRO A 264      83.516  93.594 119.179  1.00  0.00           C  
ATOM   2064  N   LEU A 265      84.703  96.891 117.285  1.00  0.00           N  
ATOM   2065  CA  LEU A 265      84.920  98.131 116.598  1.00  0.00           C  
ATOM   2066  C   LEU A 265      86.212  98.728 117.070  1.00  0.00           C  
ATOM   2067  O   LEU A 265      86.882  99.431 116.316  1.00  0.00           O  
ATOM   2068  CB  LEU A 265      83.786  99.144 116.818  1.00  0.00           C  
ATOM   2069  CG  LEU A 265      82.459  98.676 116.191  1.00  0.00           C  
ATOM   2070  CD1 LEU A 265      81.358  99.737 116.345  1.00  0.00           C  
ATOM   2071  CD2 LEU A 265      82.664  98.228 114.733  1.00  0.00           C  
ATOM   2072  N   GLN A 266      86.579  98.493 118.346  1.00  0.00           N  
ATOM   2073  CA  GLN A 266      87.809  99.009 118.880  1.00  0.00           C  
ATOM   2074  C   GLN A 266      88.968  98.383 118.158  1.00  0.00           C  
ATOM   2075  O   GLN A 266      89.991  99.031 117.941  1.00  0.00           O  
ATOM   2076  CB  GLN A 266      87.963  98.779 120.396  1.00  0.00           C  
ATOM   2077  CG  GLN A 266      86.982  99.621 121.220  1.00  0.00           C  
ATOM   2078  CD  GLN A 266      87.211  99.335 122.698  1.00  0.00           C  
ATOM   2079  NE2 GLN A 266      86.666 100.216 123.580  1.00  0.00           N  
ATOM   2080  OE1 GLN A 266      87.862  98.357 123.060  1.00  0.00           O  
ATOM   2081  N   THR A 267      88.850  97.096 117.782  1.00  0.00           N  
ATOM   2082  CA  THR A 267      89.910  96.432 117.076  1.00  0.00           C  
ATOM   2083  C   THR A 267      90.106  97.100 115.747  1.00  0.00           C  
ATOM   2084  O   THR A 267      91.236  97.347 115.331  1.00  0.00           O  
ATOM   2085  CB  THR A 267      89.614  94.982 116.828  1.00  0.00           C  
ATOM   2086  CG2 THR A 267      90.793  94.363 116.060  1.00  0.00           C  
ATOM   2087  OG1 THR A 267      89.423  94.304 118.061  1.00  0.00           O  
ATOM   2088  N   LEU A 268      89.005  97.429 115.046  1.00  0.00           N  
ATOM   2089  CA  LEU A 268      89.118  98.075 113.767  1.00  0.00           C  
ATOM   2090  C   LEU A 268      89.815  99.387 113.943  1.00  0.00           C  
ATOM   2091  O   LEU A 268      90.690  99.746 113.156  1.00  0.00           O  
ATOM   2092  CB  LEU A 268      87.756  98.396 113.123  1.00  0.00           C  
ATOM   2093  CG  LEU A 268      87.033  97.200 112.477  1.00  0.00           C  
ATOM   2094  CD1 LEU A 268      87.702  96.812 111.156  1.00  0.00           C  
ATOM   2095  CD2 LEU A 268      86.925  96.002 113.426  1.00  0.00           C  
ATOM   2096  N   PHE A 269      89.452 100.145 114.992  1.00  0.00           N  
ATOM   2097  CA  PHE A 269      90.060 101.431 115.167  1.00  0.00           C  
ATOM   2098  C   PHE A 269      91.532 101.254 115.371  1.00  0.00           C  
ATOM   2099  O   PHE A 269      92.337 101.921 114.722  1.00  0.00           O  
ATOM   2100  CB  PHE A 269      89.539 102.204 116.391  1.00  0.00           C  
ATOM   2101  CG  PHE A 269      90.280 103.500 116.411  1.00  0.00           C  
ATOM   2102  CD1 PHE A 269      89.836 104.578 115.680  1.00  0.00           C  
ATOM   2103  CD2 PHE A 269      91.430 103.633 117.157  1.00  0.00           C  
ATOM   2104  CE1 PHE A 269      90.527 105.767 115.700  1.00  0.00           C  
ATOM   2105  CE2 PHE A 269      92.125 104.820 117.181  1.00  0.00           C  
ATOM   2106  CZ  PHE A 269      91.673 105.891 116.450  1.00  0.00           C  
ATOM   2107  N   ALA A 270      91.916 100.326 116.268  1.00  0.00           N  
ATOM   2108  CA  ALA A 270      93.292 100.130 116.629  1.00  0.00           C  
ATOM   2109  C   ALA A 270      94.094  99.677 115.449  1.00  0.00           C  
ATOM   2110  O   ALA A 270      95.208 100.151 115.233  1.00  0.00           O  
ATOM   2111  CB  ALA A 270      93.473  99.071 117.731  1.00  0.00           C  
ATOM   2112  N   MET A 271      93.538  98.759 114.639  1.00  0.00           N  
ATOM   2113  CA  MET A 271      94.264  98.223 113.524  1.00  0.00           C  
ATOM   2114  C   MET A 271      94.591  99.341 112.592  1.00  0.00           C  
ATOM   2115  O   MET A 271      95.663  99.366 111.991  1.00  0.00           O  
ATOM   2116  CB  MET A 271      93.461  97.218 112.681  1.00  0.00           C  
ATOM   2117  CG  MET A 271      93.102  95.937 113.423  1.00  0.00           C  
ATOM   2118  SD  MET A 271      92.227  94.691 112.430  1.00  0.00           S  
ATOM   2119  CE  MET A 271      93.683  94.179 111.471  1.00  0.00           C  
ATOM   2120  N   SER A 272      93.661 100.297 112.442  1.00  0.00           N  
ATOM   2121  CA  SER A 272      93.844 101.373 111.513  1.00  0.00           C  
ATOM   2122  C   SER A 272      95.043 102.178 111.918  1.00  0.00           C  
ATOM   2123  O   SER A 272      95.693 102.803 111.082  1.00  0.00           O  
ATOM   2124  CB  SER A 272      92.655 102.345 111.515  1.00  0.00           C  
ATOM   2125  OG  SER A 272      91.449 101.642 111.267  1.00  0.00           O  
ATOM   2126  N   GLN A 273      95.302 102.227 113.234  1.00  0.00           N  
ATOM   2127  CA  GLN A 273      96.354 102.971 113.869  1.00  0.00           C  
ATOM   2128  C   GLN A 273      97.725 102.358 113.696  1.00  0.00           C  
ATOM   2129  O   GLN A 273      98.713 103.088 113.610  1.00  0.00           O  
ATOM   2130  CB  GLN A 273      96.054 103.136 115.366  1.00  0.00           C  
ATOM   2131  CG  GLN A 273      96.867 104.217 116.064  1.00  0.00           C  
ATOM   2132  CD  GLN A 273      96.225 104.427 117.428  1.00  0.00           C  
ATOM   2133  NE2 GLN A 273      95.028 103.814 117.630  1.00  0.00           N  
ATOM   2134  OE1 GLN A 273      96.767 105.118 118.288  1.00  0.00           O  
ATOM   2135  N   TYR A 274      97.838 101.009 113.641  1.00  0.00           N  
ATOM   2136  CA  TYR A 274      99.134 100.370 113.635  1.00  0.00           C  
ATOM   2137  C   TYR A 274      99.522 100.003 112.234  1.00  0.00           C  
ATOM   2138  O   TYR A 274      98.741  99.426 111.482  1.00  0.00           O  
ATOM   2139  CB  TYR A 274      99.190  99.055 114.437  1.00  0.00           C  
ATOM   2140  CG  TYR A 274      99.032  99.328 115.895  1.00  0.00           C  
ATOM   2141  CD1 TYR A 274      97.785  99.487 116.452  1.00  0.00           C  
ATOM   2142  CD2 TYR A 274     100.139  99.410 116.709  1.00  0.00           C  
ATOM   2143  CE1 TYR A 274      97.645  99.729 117.797  1.00  0.00           C  
ATOM   2144  CE2 TYR A 274     100.005  99.651 118.056  1.00  0.00           C  
ATOM   2145  CZ  TYR A 274      98.755  99.811 118.602  1.00  0.00           C  
ATOM   2146  OH  TYR A 274      98.611 100.057 119.983  1.00  0.00           O  
ATOM   2147  N   SER A 275     100.776 100.332 111.859  1.00  0.00           N  
ATOM   2148  CA  SER A 275     101.276 100.118 110.528  1.00  0.00           C  
ATOM   2149  C   SER A 275     101.351  98.652 110.199  1.00  0.00           C  
ATOM   2150  O   SER A 275     101.077  98.254 109.067  1.00  0.00           O  
ATOM   2151  CB  SER A 275     102.684 100.700 110.327  1.00  0.00           C  
ATOM   2152  OG  SER A 275     103.121 100.456 108.999  1.00  0.00           O  
ATOM   2153  N   GLN A 276     101.701  97.809 111.188  1.00  0.00           N  
ATOM   2154  CA  GLN A 276     101.900  96.393 111.002  1.00  0.00           C  
ATOM   2155  C   GLN A 276     100.626  95.735 110.568  1.00  0.00           C  
ATOM   2156  O   GLN A 276     100.645  94.712 109.883  1.00  0.00           O  
ATOM   2157  CB  GLN A 276     102.244  95.658 112.296  1.00  0.00           C  
ATOM   2158  CG  GLN A 276     103.552  96.051 112.960  1.00  0.00           C  
ATOM   2159  CD  GLN A 276     103.484  95.326 114.285  1.00  0.00           C  
ATOM   2160  NE2 GLN A 276     103.810  96.038 115.396  1.00  0.00           N  
ATOM   2161  OE1 GLN A 276     103.096  94.161 114.330  1.00  0.00           O  
ATOM   2162  N   ALA A 277      99.491  96.286 111.022  1.00  0.00           N  
ATOM   2163  CA  ALA A 277      98.176  95.753 110.803  1.00  0.00           C  
ATOM   2164  C   ALA A 277      97.836  95.707 109.343  1.00  0.00           C  
ATOM   2165  O   ALA A 277      97.027  94.881 108.923  1.00  0.00           O  
ATOM   2166  CB  ALA A 277      97.073  96.552 111.516  1.00  0.00           C  
ATOM   2167  N   GLY A 278      98.363  96.648 108.541  1.00  0.00           N  
ATOM   2168  CA  GLY A 278      98.113  96.605 107.129  1.00  0.00           C  
ATOM   2169  C   GLY A 278      96.697  96.994 106.871  1.00  0.00           C  
ATOM   2170  O   GLY A 278      96.102  96.498 105.921  1.00  0.00           O  
ATOM   2171  N   PHE A 279      96.126  97.882 107.712  1.00  0.00           N  
ATOM   2172  CA  PHE A 279      94.758  98.314 107.614  1.00  0.00           C  
ATOM   2173  C   PHE A 279      94.794  99.806 107.415  1.00  0.00           C  
ATOM   2174  O   PHE A 279      95.319 100.529 108.259  1.00  0.00           O  
ATOM   2175  CB  PHE A 279      94.050  98.043 108.956  1.00  0.00           C  
ATOM   2176  CG  PHE A 279      92.566  98.180 108.910  1.00  0.00           C  
ATOM   2177  CD1 PHE A 279      91.963  99.408 109.050  1.00  0.00           C  
ATOM   2178  CD2 PHE A 279      91.775  97.065 108.748  1.00  0.00           C  
ATOM   2179  CE1 PHE A 279      90.592  99.520 109.019  1.00  0.00           C  
ATOM   2180  CE2 PHE A 279      90.405  97.171 108.718  1.00  0.00           C  
ATOM   2181  CZ  PHE A 279      89.810  98.401 108.853  1.00  0.00           C  
ATOM   2182  N   SER A 280      94.224 100.329 106.308  1.00  0.00           N  
ATOM   2183  CA  SER A 280      94.330 101.752 106.110  1.00  0.00           C  
ATOM   2184  C   SER A 280      93.304 102.451 106.950  1.00  0.00           C  
ATOM   2185  O   SER A 280      92.220 101.929 107.203  1.00  0.00           O  
ATOM   2186  CB  SER A 280      94.128 102.213 104.657  1.00  0.00           C  
ATOM   2187  OG  SER A 280      92.763 102.100 104.291  1.00  0.00           O  
ATOM   2188  N   ARG A 281      93.634 103.684 107.384  1.00  0.00           N  
ATOM   2189  CA  ARG A 281      92.786 104.495 108.217  1.00  0.00           C  
ATOM   2190  C   ARG A 281      91.531 104.832 107.479  1.00  0.00           C  
ATOM   2191  O   ARG A 281      90.455 104.906 108.069  1.00  0.00           O  
ATOM   2192  CB  ARG A 281      93.412 105.839 108.615  1.00  0.00           C  
ATOM   2193  CG  ARG A 281      94.540 105.726 109.636  1.00  0.00           C  
ATOM   2194  CD  ARG A 281      95.136 107.083 110.009  1.00  0.00           C  
ATOM   2195  NE  ARG A 281      94.104 107.835 110.777  1.00  0.00           N  
ATOM   2196  CZ  ARG A 281      93.243 108.674 110.129  1.00  0.00           C  
ATOM   2197  NH1 ARG A 281      93.333 108.833 108.776  1.00  0.00           N1+
ATOM   2198  NH2 ARG A 281      92.295 109.358 110.834  1.00  0.00           N  
ATOM   2199  N   GLU A 282      91.648 105.059 106.161  1.00  0.00           N  
ATOM   2200  CA  GLU A 282      90.545 105.460 105.336  1.00  0.00           C  
ATOM   2201  C   GLU A 282      89.508 104.376 105.291  1.00  0.00           C  
ATOM   2202  O   GLU A 282      88.330 104.658 105.082  1.00  0.00           O  
ATOM   2203  CB  GLU A 282      90.965 105.788 103.890  1.00  0.00           C  
ATOM   2204  CG  GLU A 282      91.648 104.631 103.158  1.00  0.00           C  
ATOM   2205  CD  GLU A 282      92.000 105.106 101.755  1.00  0.00           C  
ATOM   2206  OE1 GLU A 282      91.700 106.289 101.440  1.00  0.00           O  
ATOM   2207  OE2 GLU A 282      92.572 104.294 100.979  1.00  0.00           O1-
ATOM   2208  N   ASP A 283      89.937 103.110 105.446  1.00  0.00           N  
ATOM   2209  CA  ASP A 283      89.125 101.922 105.365  1.00  0.00           C  
ATOM   2210  C   ASP A 283      88.190 101.721 106.528  1.00  0.00           C  
ATOM   2211  O   ASP A 283      87.339 100.837 106.475  1.00  0.00           O  
ATOM   2212  CB  ASP A 283      89.946 100.633 105.213  1.00  0.00           C  
ATOM   2213  CG  ASP A 283      90.463 100.610 103.784  1.00  0.00           C  
ATOM   2214  OD1 ASP A 283      89.813 101.240 102.908  1.00  0.00           O  
ATOM   2215  OD2 ASP A 283      91.516  99.962 103.549  1.00  0.00           O1-
ATOM   2216  N   ARG A 284      88.336 102.480 107.624  1.00  0.00           N  
ATOM   2217  CA  ARG A 284      87.612 102.225 108.844  1.00  0.00           C  
ATOM   2218  C   ARG A 284      86.112 102.209 108.661  1.00  0.00           C  
ATOM   2219  O   ARG A 284      85.443 101.320 109.187  1.00  0.00           O  
ATOM   2220  CB  ARG A 284      88.015 103.249 109.924  1.00  0.00           C  
ATOM   2221  CG  ARG A 284      87.635 102.886 111.359  1.00  0.00           C  
ATOM   2222  CD  ARG A 284      88.617 103.460 112.388  1.00  0.00           C  
ATOM   2223  NE  ARG A 284      88.982 104.841 111.962  1.00  0.00           N  
ATOM   2224  CZ  ARG A 284      90.253 105.308 112.152  1.00  0.00           C  
ATOM   2225  NH1 ARG A 284      91.205 104.509 112.716  1.00  0.00           N1+
ATOM   2226  NH2 ARG A 284      90.577 106.577 111.768  1.00  0.00           N  
ATOM   2227  N   LEU A 285      85.527 103.169 107.919  1.00  0.00           N  
ATOM   2228  CA  LEU A 285      84.093 103.205 107.771  1.00  0.00           C  
ATOM   2229  C   LEU A 285      83.607 102.003 107.011  1.00  0.00           C  
ATOM   2230  O   LEU A 285      82.590 101.409 107.369  1.00  0.00           O  
ATOM   2231  CB  LEU A 285      83.611 104.509 107.089  1.00  0.00           C  
ATOM   2232  CG  LEU A 285      82.084 104.663 106.883  1.00  0.00           C  
ATOM   2233  CD1 LEU A 285      81.727 106.107 106.506  1.00  0.00           C  
ATOM   2234  CD2 LEU A 285      81.531 103.699 105.820  1.00  0.00           C  
ATOM   2235  N   GLU A 286      84.316 101.609 105.938  1.00  0.00           N  
ATOM   2236  CA  GLU A 286      83.888 100.512 105.115  1.00  0.00           C  
ATOM   2237  C   GLU A 286      83.921  99.235 105.899  1.00  0.00           C  
ATOM   2238  O   GLU A 286      83.050  98.379 105.753  1.00  0.00           O  
ATOM   2239  CB  GLU A 286      84.782 100.320 103.879  1.00  0.00           C  
ATOM   2240  CG  GLU A 286      84.254  99.264 102.907  1.00  0.00           C  
ATOM   2241  CD  GLU A 286      85.224  99.176 101.738  1.00  0.00           C  
ATOM   2242  OE1 GLU A 286      86.286  99.852 101.797  1.00  0.00           O  
ATOM   2243  OE2 GLU A 286      84.916  98.429 100.771  1.00  0.00           O1-
ATOM   2244  N   GLN A 287      84.952  99.049 106.736  1.00  0.00           N  
ATOM   2245  CA  GLN A 287      85.046  97.831 107.484  1.00  0.00           C  
ATOM   2246  C   GLN A 287      83.959  97.790 108.514  1.00  0.00           C  
ATOM   2247  O   GLN A 287      83.403  96.728 108.788  1.00  0.00           O  
ATOM   2248  CB  GLN A 287      86.412  97.639 108.153  1.00  0.00           C  
ATOM   2249  CG  GLN A 287      86.694  96.170 108.467  1.00  0.00           C  
ATOM   2250  CD  GLN A 287      86.846  95.410 107.150  1.00  0.00           C  
ATOM   2251  NE2 GLN A 287      87.531  96.036 106.156  1.00  0.00           N  
ATOM   2252  OE1 GLN A 287      86.376  94.282 107.013  1.00  0.00           O  
ATOM   2253  N   ALA A 288      83.629  98.952 109.115  1.00  0.00           N  
ATOM   2254  CA  ALA A 288      82.609  99.008 110.122  1.00  0.00           C  
ATOM   2255  C   ALA A 288      81.317  98.581 109.498  1.00  0.00           C  
ATOM   2256  O   ALA A 288      80.551  97.832 110.101  1.00  0.00           O  
ATOM   2257  CB  ALA A 288      82.412 100.423 110.689  1.00  0.00           C  
ATOM   2258  N   LYS A 289      81.041  99.048 108.264  1.00  0.00           N  
ATOM   2259  CA  LYS A 289      79.822  98.695 107.592  1.00  0.00           C  
ATOM   2260  C   LYS A 289      79.821  97.226 107.304  1.00  0.00           C  
ATOM   2261  O   LYS A 289      78.801  96.555 107.431  1.00  0.00           O  
ATOM   2262  CB  LYS A 289      79.626  99.434 106.258  1.00  0.00           C  
ATOM   2263  CG  LYS A 289      79.302 100.918 106.431  1.00  0.00           C  
ATOM   2264  CD  LYS A 289      79.289 101.707 105.122  1.00  0.00           C  
ATOM   2265  CE  LYS A 289      78.694 103.106 105.283  1.00  0.00           C  
ATOM   2266  NZ  LYS A 289      77.380 103.011 105.957  1.00  0.00           N1+
ATOM   2267  N   LEU A 290      80.980  96.682 106.904  1.00  0.00           N  
ATOM   2268  CA  LEU A 290      81.105  95.290 106.569  1.00  0.00           C  
ATOM   2269  C   LEU A 290      80.821  94.493 107.807  1.00  0.00           C  
ATOM   2270  O   LEU A 290      80.225  93.419 107.742  1.00  0.00           O  
ATOM   2271  CB  LEU A 290      82.542  94.965 106.104  1.00  0.00           C  
ATOM   2272  CG  LEU A 290      82.772  93.553 105.526  1.00  0.00           C  
ATOM   2273  CD1 LEU A 290      82.522  92.443 106.555  1.00  0.00           C  
ATOM   2274  CD2 LEU A 290      81.992  93.355 104.221  1.00  0.00           C  
ATOM   2275  N   PHE A 291      81.282  94.996 108.967  1.00  0.00           N  
ATOM   2276  CA  PHE A 291      81.100  94.350 110.236  1.00  0.00           C  
ATOM   2277  C   PHE A 291      79.644  94.285 110.547  1.00  0.00           C  
ATOM   2278  O   PHE A 291      79.128  93.229 110.906  1.00  0.00           O  
ATOM   2279  CB  PHE A 291      81.788  95.139 111.369  1.00  0.00           C  
ATOM   2280  CG  PHE A 291      81.569  94.444 112.671  1.00  0.00           C  
ATOM   2281  CD1 PHE A 291      82.329  93.354 113.024  1.00  0.00           C  
ATOM   2282  CD2 PHE A 291      80.611  94.897 113.550  1.00  0.00           C  
ATOM   2283  CE1 PHE A 291      82.128  92.719 114.228  1.00  0.00           C  
ATOM   2284  CE2 PHE A 291      80.406  94.267 114.755  1.00  0.00           C  
ATOM   2285  CZ  PHE A 291      81.165  93.173 115.097  1.00  0.00           C  
ATOM   2286  N   CYS A 292      78.942  95.423 110.390  1.00  0.00           N  
ATOM   2287  CA  CYS A 292      77.554  95.512 110.734  1.00  0.00           C  
ATOM   2288  C   CYS A 292      76.761  94.582 109.866  1.00  0.00           C  
ATOM   2289  O   CYS A 292      75.891  93.861 110.352  1.00  0.00           O  
ATOM   2290  CB  CYS A 292      76.995  96.933 110.539  1.00  0.00           C  
ATOM   2291  SG  CYS A 292      75.253  97.083 111.034  1.00  0.00           S  
ATOM   2292  N   ARG A 293      77.052  94.568 108.551  1.00  0.00           N  
ATOM   2293  CA  ARG A 293      76.306  93.767 107.621  1.00  0.00           C  
ATOM   2294  C   ARG A 293      76.480  92.313 107.914  1.00  0.00           C  
ATOM   2295  O   ARG A 293      75.518  91.547 107.872  1.00  0.00           O  
ATOM   2296  CB  ARG A 293      76.729  93.987 106.157  1.00  0.00           C  
ATOM   2297  CG  ARG A 293      76.362  95.372 105.621  1.00  0.00           C  
ATOM   2298  CD  ARG A 293      76.512  95.509 104.104  1.00  0.00           C  
ATOM   2299  NE  ARG A 293      77.965  95.482 103.778  1.00  0.00           N  
ATOM   2300  CZ  ARG A 293      78.660  96.651 103.654  1.00  0.00           C  
ATOM   2301  NH1 ARG A 293      78.030  97.846 103.851  1.00  0.00           N1+
ATOM   2302  NH2 ARG A 293      79.983  96.621 103.322  1.00  0.00           N  
ATOM   2303  N   THR A 294      77.719  91.888 108.214  1.00  0.00           N  
ATOM   2304  CA  THR A 294      77.969  90.497 108.446  1.00  0.00           C  
ATOM   2305  C   THR A 294      77.216  90.074 109.662  1.00  0.00           C  
ATOM   2306  O   THR A 294      76.587  89.017 109.678  1.00  0.00           O  
ATOM   2307  CB  THR A 294      79.426  90.202 108.677  1.00  0.00           C  
ATOM   2308  CG2 THR A 294      79.606  88.689 108.890  1.00  0.00           C  
ATOM   2309  OG1 THR A 294      80.192  90.625 107.558  1.00  0.00           O  
ATOM   2310  N   LEU A 295      77.253  90.916 110.710  1.00  0.00           N  
ATOM   2311  CA  LEU A 295      76.635  90.595 111.962  1.00  0.00           C  
ATOM   2312  C   LEU A 295      75.150  90.498 111.785  1.00  0.00           C  
ATOM   2313  O   LEU A 295      74.511  89.603 112.336  1.00  0.00           O  
ATOM   2314  CB  LEU A 295      76.935  91.642 113.048  1.00  0.00           C  
ATOM   2315  CG  LEU A 295      76.360  91.286 114.430  1.00  0.00           C  
ATOM   2316  CD1 LEU A 295      76.941  89.960 114.946  1.00  0.00           C  
ATOM   2317  CD2 LEU A 295      76.565  92.438 115.426  1.00  0.00           C  
ATOM   2318  N   GLU A 296      74.559  91.419 110.999  1.00  0.00           N  
ATOM   2319  CA  GLU A 296      73.141  91.427 110.783  1.00  0.00           C  
ATOM   2320  C   GLU A 296      72.780  90.139 110.110  1.00  0.00           C  
ATOM   2321  O   GLU A 296      71.797  89.495 110.470  1.00  0.00           O  
ATOM   2322  CB  GLU A 296      72.715  92.539 109.812  1.00  0.00           C  
ATOM   2323  CG  GLU A 296      73.084  93.948 110.274  1.00  0.00           C  
ATOM   2324  CD  GLU A 296      72.823  94.889 109.106  1.00  0.00           C  
ATOM   2325  OE1 GLU A 296      72.054  94.492 108.191  1.00  0.00           O  
ATOM   2326  OE2 GLU A 296      73.390  96.014 109.112  1.00  0.00           O1-
ATOM   2327  N   ASP A 297      73.591  89.725 109.118  1.00  0.00           N  
ATOM   2328  CA  ASP A 297      73.296  88.548 108.354  1.00  0.00           C  
ATOM   2329  C   ASP A 297      73.280  87.367 109.266  1.00  0.00           C  
ATOM   2330  O   ASP A 297      72.358  86.555 109.215  1.00  0.00           O  
ATOM   2331  CB  ASP A 297      74.349  88.284 107.262  1.00  0.00           C  
ATOM   2332  CG  ASP A 297      74.268  89.414 106.242  1.00  0.00           C  
ATOM   2333  OD1 ASP A 297      73.193  90.065 106.156  1.00  0.00           O  
ATOM   2334  OD2 ASP A 297      75.288  89.645 105.539  1.00  0.00           O1-
ATOM   2335  N   ILE A 298      74.304  87.232 110.129  1.00  0.00           N  
ATOM   2336  CA  ILE A 298      74.308  86.114 111.021  1.00  0.00           C  
ATOM   2337  C   ILE A 298      73.213  86.151 112.045  1.00  0.00           C  
ATOM   2338  O   ILE A 298      72.574  85.131 112.297  1.00  0.00           O  
ATOM   2339  CB  ILE A 298      75.663  85.665 111.526  1.00  0.00           C  
ATOM   2340  CG1 ILE A 298      76.702  86.792 111.713  1.00  0.00           C  
ATOM   2341  CG2 ILE A 298      76.096  84.517 110.614  1.00  0.00           C  
ATOM   2342  CD1 ILE A 298      76.548  87.655 112.953  1.00  0.00           C  
ATOM   2343  N   LEU A 299      72.922  87.317 112.642  1.00  0.00           N  
ATOM   2344  CA  LEU A 299      71.892  87.375 113.644  1.00  0.00           C  
ATOM   2345  C   LEU A 299      70.538  87.105 113.058  1.00  0.00           C  
ATOM   2346  O   LEU A 299      69.671  86.552 113.733  1.00  0.00           O  
ATOM   2347  CB  LEU A 299      71.837  88.713 114.399  1.00  0.00           C  
ATOM   2348  CG  LEU A 299      73.063  88.948 115.303  1.00  0.00           C  
ATOM   2349  CD1 LEU A 299      72.964  90.293 116.039  1.00  0.00           C  
ATOM   2350  CD2 LEU A 299      73.293  87.763 116.258  1.00  0.00           C  
ATOM   2351  N   ALA A 300      70.301  87.488 111.791  1.00  0.00           N  
ATOM   2352  CA  ALA A 300      68.982  87.332 111.244  1.00  0.00           C  
ATOM   2353  C   ALA A 300      68.589  85.887 111.300  1.00  0.00           C  
ATOM   2354  O   ALA A 300      67.452  85.558 111.634  1.00  0.00           O  
ATOM   2355  CB  ALA A 300      68.911  87.771 109.770  1.00  0.00           C  
ATOM   2356  N   ASP A 301      69.511  84.992 110.908  1.00  0.00           N  
ATOM   2357  CA  ASP A 301      69.293  83.574 110.888  1.00  0.00           C  
ATOM   2358  C   ASP A 301      69.506  82.864 112.207  1.00  0.00           C  
ATOM   2359  O   ASP A 301      68.971  81.774 112.390  1.00  0.00           O  
ATOM   2360  CB  ASP A 301      70.114  82.880 109.799  1.00  0.00           C  
ATOM   2361  CG  ASP A 301      69.548  83.239 108.435  1.00  0.00           C  
ATOM   2362  OD1 ASP A 301      68.300  83.176 108.267  1.00  0.00           O  
ATOM   2363  OD2 ASP A 301      70.364  83.586 107.539  1.00  0.00           O1-
ATOM   2364  N   ALA A 302      70.314  83.411 113.144  1.00  0.00           N  
ATOM   2365  CA  ALA A 302      70.696  82.672 114.330  1.00  0.00           C  
ATOM   2366  C   ALA A 302      69.557  82.417 115.279  1.00  0.00           C  
ATOM   2367  O   ALA A 302      68.750  83.296 115.573  1.00  0.00           O  
ATOM   2368  CB  ALA A 302      71.854  83.330 115.095  1.00  0.00           C  
ATOM   2369  N   PRO A 303      69.490  81.187 115.755  1.00  0.00           N  
ATOM   2370  CA  PRO A 303      68.470  80.764 116.687  1.00  0.00           C  
ATOM   2371  C   PRO A 303      68.655  81.317 118.063  1.00  0.00           C  
ATOM   2372  O   PRO A 303      67.681  81.409 118.808  1.00  0.00           O  
ATOM   2373  CB  PRO A 303      68.498  79.238 116.687  1.00  0.00           C  
ATOM   2374  CG  PRO A 303      69.109  78.879 115.324  1.00  0.00           C  
ATOM   2375  CD  PRO A 303      70.019  80.070 114.993  1.00  0.00           C  
ATOM   2376  N   GLU A 304      69.900  81.666 118.424  1.00  0.00           N  
ATOM   2377  CA  GLU A 304      70.234  82.123 119.739  1.00  0.00           C  
ATOM   2378  C   GLU A 304      69.557  83.426 119.957  1.00  0.00           C  
ATOM   2379  O   GLU A 304      69.213  83.775 121.085  1.00  0.00           O  
ATOM   2380  CB  GLU A 304      71.738  82.416 119.899  1.00  0.00           C  
ATOM   2381  CG  GLU A 304      72.668  81.252 119.544  1.00  0.00           C  
ATOM   2382  CD  GLU A 304      73.040  81.393 118.070  1.00  0.00           C  
ATOM   2383  OE1 GLU A 304      73.787  82.355 117.748  1.00  0.00           O  
ATOM   2384  OE2 GLU A 304      72.584  80.556 117.246  1.00  0.00           O1-
ATOM   2385  N   SER A 305      69.349  84.197 118.878  1.00  0.00           N  
ATOM   2386  CA  SER A 305      68.926  85.524 119.167  1.00  0.00           C  
ATOM   2387  C   SER A 305      67.934  86.027 118.183  1.00  0.00           C  
ATOM   2388  O   SER A 305      66.890  85.427 117.929  1.00  0.00           O  
ATOM   2389  CB  SER A 305      70.118  86.496 119.169  1.00  0.00           C  
ATOM   2390  OG  SER A 305      69.781  87.743 119.760  1.00  0.00           O  
ATOM   2391  N   GLN A 306      68.266  87.216 117.657  1.00  0.00           N  
ATOM   2392  CA  GLN A 306      67.414  88.012 116.852  1.00  0.00           C  
ATOM   2393  C   GLN A 306      66.535  88.725 117.834  1.00  0.00           C  
ATOM   2394  O   GLN A 306      66.741  89.896 118.149  1.00  0.00           O  
ATOM   2395  CB  GLN A 306      66.552  87.226 115.854  1.00  0.00           C  
ATOM   2396  CG  GLN A 306      65.825  88.164 114.891  1.00  0.00           C  
ATOM   2397  CD  GLN A 306      66.895  88.978 114.175  1.00  0.00           C  
ATOM   2398  NE2 GLN A 306      67.232  90.169 114.743  1.00  0.00           N  
ATOM   2399  OE1 GLN A 306      67.428  88.561 113.148  1.00  0.00           O  
ATOM   2400  N   ASN A 307      65.564  87.988 118.401  1.00  0.00           N  
ATOM   2401  CA  ASN A 307      64.595  88.535 119.304  1.00  0.00           C  
ATOM   2402  C   ASN A 307      65.280  89.097 120.513  1.00  0.00           C  
ATOM   2403  O   ASN A 307      64.782  90.038 121.127  1.00  0.00           O  
ATOM   2404  CB  ASN A 307      63.589  87.482 119.794  1.00  0.00           C  
ATOM   2405  CG  ASN A 307      62.470  88.214 120.519  1.00  0.00           C  
ATOM   2406  ND2 ASN A 307      62.567  88.288 121.873  1.00  0.00           N  
ATOM   2407  OD1 ASN A 307      61.531  88.706 119.896  1.00  0.00           O  
ATOM   2408  N   ASN A 308      66.400  88.480 120.926  1.00  0.00           N  
ATOM   2409  CA  ASN A 308      67.174  88.859 122.076  1.00  0.00           C  
ATOM   2410  C   ASN A 308      67.996  90.101 121.876  1.00  0.00           C  
ATOM   2411  O   ASN A 308      68.365  90.733 122.864  1.00  0.00           O  
ATOM   2412  CB  ASN A 308      68.134  87.756 122.546  1.00  0.00           C  
ATOM   2413  CG  ASN A 308      67.301  86.727 123.292  1.00  0.00           C  
ATOM   2414  ND2 ASN A 308      66.377  87.221 124.157  1.00  0.00           N  
ATOM   2415  OD1 ASN A 308      67.466  85.521 123.120  1.00  0.00           O  
ATOM   2416  N   CYS A 309      68.366  90.462 120.627  1.00  0.00           N  
ATOM   2417  CA  CYS A 309      69.307  91.539 120.475  1.00  0.00           C  
ATOM   2418  C   CYS A 309      68.877  92.521 119.421  1.00  0.00           C  
ATOM   2419  O   CYS A 309      68.107  92.201 118.517  1.00  0.00           O  
ATOM   2420  CB  CYS A 309      70.697  91.002 120.086  1.00  0.00           C  
ATOM   2421  SG  CYS A 309      71.962  92.286 119.871  1.00  0.00           S  
ATOM   2422  N   ARG A 310      69.376  93.775 119.530  1.00  0.00           N  
ATOM   2423  CA  ARG A 310      69.057  94.799 118.571  1.00  0.00           C  
ATOM   2424  C   ARG A 310      70.325  95.539 118.249  1.00  0.00           C  
ATOM   2425  O   ARG A 310      71.058  95.958 119.146  1.00  0.00           O  
ATOM   2426  CB  ARG A 310      68.057  95.835 119.116  1.00  0.00           C  
ATOM   2427  CG  ARG A 310      67.676  96.927 118.114  1.00  0.00           C  
ATOM   2428  CD  ARG A 310      66.786  96.419 116.977  1.00  0.00           C  
ATOM   2429  NE  ARG A 310      65.538  95.890 117.596  1.00  0.00           N  
ATOM   2430  CZ  ARG A 310      64.413  95.721 116.840  1.00  0.00           C  
ATOM   2431  NH1 ARG A 310      64.425  96.051 115.516  1.00  0.00           N1+
ATOM   2432  NH2 ARG A 310      63.276  95.224 117.409  1.00  0.00           N  
ATOM   2433  N   LEU A 311      70.608  95.740 116.944  1.00  0.00           N  
ATOM   2434  CA  LEU A 311      71.814  96.409 116.557  1.00  0.00           C  
ATOM   2435  C   LEU A 311      71.461  97.820 116.245  1.00  0.00           C  
ATOM   2436  O   LEU A 311      70.487  98.090 115.544  1.00  0.00           O  
ATOM   2437  CB  LEU A 311      72.463  95.809 115.299  1.00  0.00           C  
ATOM   2438  CG  LEU A 311      72.927  94.352 115.485  1.00  0.00           C  
ATOM   2439  CD1 LEU A 311      73.569  93.800 114.202  1.00  0.00           C  
ATOM   2440  CD2 LEU A 311      73.835  94.209 116.718  1.00  0.00           C  
ATOM   2441  N   ILE A 312      72.239  98.766 116.796  1.00  0.00           N  
ATOM   2442  CA  ILE A 312      71.954 100.138 116.535  1.00  0.00           C  
ATOM   2443  C   ILE A 312      73.169 100.710 115.850  1.00  0.00           C  
ATOM   2444  O   ILE A 312      74.201 100.981 116.462  1.00  0.00           O  
ATOM   2445  CB  ILE A 312      71.570 100.830 117.828  1.00  0.00           C  
ATOM   2446  CG1 ILE A 312      70.834 102.142 117.589  1.00  0.00           C  
ATOM   2447  CG2 ILE A 312      72.772 100.951 118.773  1.00  0.00           C  
ATOM   2448  CD1 ILE A 312      70.167 102.636 118.873  1.00  0.00           C  
ATOM   2449  N   ALA A 313      73.080 100.904 114.520  1.00  0.00           N  
ATOM   2450  CA  ALA A 313      74.220 101.385 113.792  1.00  0.00           C  
ATOM   2451  C   ALA A 313      73.941 102.801 113.418  1.00  0.00           C  
ATOM   2452  O   ALA A 313      72.820 103.145 113.049  1.00  0.00           O  
ATOM   2453  CB  ALA A 313      74.483 100.607 112.490  1.00  0.00           C  
ATOM   2454  N   TYR A 314      74.950 103.683 113.558  1.00  0.00           N  
ATOM   2455  CA  TYR A 314      74.719 105.049 113.199  1.00  0.00           C  
ATOM   2456  C   TYR A 314      76.009 105.719 112.848  1.00  0.00           C  
ATOM   2457  O   TYR A 314      77.090 105.280 113.237  1.00  0.00           O  
ATOM   2458  CB  TYR A 314      74.026 105.852 114.318  1.00  0.00           C  
ATOM   2459  CG  TYR A 314      74.787 105.641 115.584  1.00  0.00           C  
ATOM   2460  CD1 TYR A 314      74.558 104.518 116.347  1.00  0.00           C  
ATOM   2461  CD2 TYR A 314      75.718 106.558 116.016  1.00  0.00           C  
ATOM   2462  CE1 TYR A 314      75.247 104.304 117.517  1.00  0.00           C  
ATOM   2463  CE2 TYR A 314      76.411 106.349 117.186  1.00  0.00           C  
ATOM   2464  CZ  TYR A 314      76.177 105.222 117.938  1.00  0.00           C  
ATOM   2465  OH  TYR A 314      76.889 105.009 119.137  1.00  0.00           O  
ATOM   2466  N   GLN A 315      75.905 106.808 112.062  1.00  0.00           N  
ATOM   2467  CA  GLN A 315      77.036 107.620 111.724  1.00  0.00           C  
ATOM   2468  C   GLN A 315      76.669 109.007 112.126  1.00  0.00           C  
ATOM   2469  O   GLN A 315      75.512 109.408 112.014  1.00  0.00           O  
ATOM   2470  CB  GLN A 315      77.345 107.707 110.219  1.00  0.00           C  
ATOM   2471  CG  GLN A 315      77.906 106.425 109.613  1.00  0.00           C  
ATOM   2472  CD  GLN A 315      78.158 106.673 108.132  1.00  0.00           C  
ATOM   2473  NE2 GLN A 315      77.765 105.690 107.279  1.00  0.00           N  
ATOM   2474  OE1 GLN A 315      78.683 107.715 107.741  1.00  0.00           O  
ATOM   2475  N   GLU A 316      77.648 109.777 112.630  1.00  0.00           N  
ATOM   2476  CA  GLU A 316      77.369 111.143 112.955  1.00  0.00           C  
ATOM   2477  C   GLU A 316      77.348 111.864 111.643  1.00  0.00           C  
ATOM   2478  O   GLU A 316      77.863 111.359 110.648  1.00  0.00           O  
ATOM   2479  CB  GLU A 316      78.422 111.807 113.860  1.00  0.00           C  
ATOM   2480  CG  GLU A 316      78.388 111.300 115.304  1.00  0.00           C  
ATOM   2481  CD  GLU A 316      79.033 109.924 115.348  1.00  0.00           C  
ATOM   2482  OE1 GLU A 316      79.635 109.518 114.318  1.00  0.00           O  
ATOM   2483  OE2 GLU A 316      78.938 109.261 116.415  1.00  0.00           O1-
ATOM   2484  N   PRO A 317      76.742 113.019 111.599  1.00  0.00           N  
ATOM   2485  CA  PRO A 317      76.643 113.746 110.362  1.00  0.00           C  
ATOM   2486  C   PRO A 317      77.956 114.308 109.929  1.00  0.00           C  
ATOM   2487  O   PRO A 317      78.822 114.525 110.775  1.00  0.00           O  
ATOM   2488  CB  PRO A 317      75.547 114.796 110.570  1.00  0.00           C  
ATOM   2489  CG  PRO A 317      75.251 114.765 112.082  1.00  0.00           C  
ATOM   2490  CD  PRO A 317      75.655 113.345 112.505  1.00  0.00           C  
ATOM   2491  N   ALA A 318      78.127 114.539 108.610  1.00  0.00           N  
ATOM   2492  CA  ALA A 318      79.367 115.059 108.113  1.00  0.00           C  
ATOM   2493  C   ALA A 318      79.558 116.384 108.755  1.00  0.00           C  
ATOM   2494  O   ALA A 318      80.637 116.696 109.254  1.00  0.00           O  
ATOM   2495  CB  ALA A 318      79.356 115.270 106.592  1.00  0.00           C  
ATOM   2496  N   ASP A 319      78.490 117.199 108.768  1.00  0.00           N  
ATOM   2497  CA  ASP A 319      78.611 118.479 109.386  1.00  0.00           C  
ATOM   2498  C   ASP A 319      78.534 118.207 110.849  1.00  0.00           C  
ATOM   2499  O   ASP A 319      78.168 117.106 111.259  1.00  0.00           O  
ATOM   2500  CB  ASP A 319      77.514 119.480 108.974  1.00  0.00           C  
ATOM   2501  CG  ASP A 319      76.152 118.905 109.328  1.00  0.00           C  
ATOM   2502  OD1 ASP A 319      76.090 117.702 109.700  1.00  0.00           O  
ATOM   2503  OD2 ASP A 319      75.151 119.662 109.214  1.00  0.00           O1-
ATOM   2504  N   ASP A 320      78.907 119.192 111.685  1.00  0.00           N  
ATOM   2505  CA  ASP A 320      78.911 118.921 113.090  1.00  0.00           C  
ATOM   2506  C   ASP A 320      77.522 118.562 113.490  1.00  0.00           C  
ATOM   2507  O   ASP A 320      77.300 117.507 114.082  1.00  0.00           O  
ATOM   2508  CB  ASP A 320      79.352 120.127 113.935  1.00  0.00           C  
ATOM   2509  CG  ASP A 320      80.839 120.343 113.695  1.00  0.00           C  
ATOM   2510  OD1 ASP A 320      81.454 119.500 112.988  1.00  0.00           O  
ATOM   2511  OD2 ASP A 320      81.381 121.353 114.217  1.00  0.00           O1-
ATOM   2512  N   SER A 321      76.540 119.416 113.135  1.00  0.00           N  
ATOM   2513  CA  SER A 321      75.163 119.170 113.466  1.00  0.00           C  
ATOM   2514  C   SER A 321      75.034 118.812 114.908  1.00  0.00           C  
ATOM   2515  O   SER A 321      75.966 118.932 115.703  1.00  0.00           O  
ATOM   2516  CB  SER A 321      74.493 118.050 112.651  1.00  0.00           C  
ATOM   2517  OG  SER A 321      74.247 118.490 111.325  1.00  0.00           O  
ATOM   2518  N   SER A 322      73.812 118.409 115.295  1.00  0.00           N  
ATOM   2519  CA  SER A 322      73.616 117.960 116.635  1.00  0.00           C  
ATOM   2520  C   SER A 322      73.190 116.536 116.519  1.00  0.00           C  
ATOM   2521  O   SER A 322      72.318 116.203 115.718  1.00  0.00           O  
ATOM   2522  CB  SER A 322      72.509 118.713 117.392  1.00  0.00           C  
ATOM   2523  OG  SER A 322      72.877 120.073 117.569  1.00  0.00           O  
ATOM   2524  N   PHE A 323      73.820 115.647 117.307  1.00  0.00           N  
ATOM   2525  CA  PHE A 323      73.457 114.264 117.241  1.00  0.00           C  
ATOM   2526  C   PHE A 323      73.194 113.835 118.647  1.00  0.00           C  
ATOM   2527  O   PHE A 323      73.905 114.243 119.563  1.00  0.00           O  
ATOM   2528  CB  PHE A 323      74.586 113.382 116.678  1.00  0.00           C  
ATOM   2529  CG  PHE A 323      74.095 111.979 116.565  1.00  0.00           C  
ATOM   2530  CD1 PHE A 323      73.327 111.596 115.490  1.00  0.00           C  
ATOM   2531  CD2 PHE A 323      74.414 111.045 117.524  1.00  0.00           C  
ATOM   2532  CE1 PHE A 323      72.875 110.303 115.377  1.00  0.00           C  
ATOM   2533  CE2 PHE A 323      73.964 109.750 117.416  1.00  0.00           C  
ATOM   2534  CZ  PHE A 323      73.193 109.378 116.342  1.00  0.00           C  
ATOM   2535  N   SER A 324      72.142 113.015 118.858  1.00  0.00           N  
ATOM   2536  CA  SER A 324      71.852 112.559 120.186  1.00  0.00           C  
ATOM   2537  C   SER A 324      71.857 111.064 120.162  1.00  0.00           C  
ATOM   2538  O   SER A 324      71.048 110.434 119.484  1.00  0.00           O  
ATOM   2539  CB  SER A 324      70.468 112.994 120.700  1.00  0.00           C  
ATOM   2540  OG  SER A 324      70.258 112.501 122.015  1.00  0.00           O  
ATOM   2541  N   LEU A 325      72.788 110.462 120.925  1.00  0.00           N  
ATOM   2542  CA  LEU A 325      72.921 109.036 120.986  1.00  0.00           C  
ATOM   2543  C   LEU A 325      71.686 108.505 121.645  1.00  0.00           C  
ATOM   2544  O   LEU A 325      71.097 107.519 121.205  1.00  0.00           O  
ATOM   2545  CB  LEU A 325      74.113 108.611 121.867  1.00  0.00           C  
ATOM   2546  CG  LEU A 325      74.549 107.134 121.748  1.00  0.00           C  
ATOM   2547  CD1 LEU A 325      73.410 106.147 122.034  1.00  0.00           C  
ATOM   2548  CD2 LEU A 325      75.255 106.872 120.414  1.00  0.00           C  
ATOM   2549  N   SER A 326      71.249 109.187 122.719  1.00  0.00           N  
ATOM   2550  CA  SER A 326      70.133 108.746 123.502  1.00  0.00           C  
ATOM   2551  C   SER A 326      68.921 108.648 122.632  1.00  0.00           C  
ATOM   2552  O   SER A 326      68.164 107.682 122.715  1.00  0.00           O  
ATOM   2553  CB  SER A 326      69.816 109.734 124.632  1.00  0.00           C  
ATOM   2554  OG  SER A 326      68.709 109.271 125.384  1.00  0.00           O  
ATOM   2555  N   GLN A 327      68.712 109.651 121.763  1.00  0.00           N  
ATOM   2556  CA  GLN A 327      67.553 109.675 120.918  1.00  0.00           C  
ATOM   2557  C   GLN A 327      67.601 108.522 119.966  1.00  0.00           C  
ATOM   2558  O   GLN A 327      66.574 107.909 119.680  1.00  0.00           O  
ATOM   2559  CB  GLN A 327      67.424 110.974 120.105  1.00  0.00           C  
ATOM   2560  CG  GLN A 327      67.262 112.216 120.987  1.00  0.00           C  
ATOM   2561  CD  GLN A 327      66.055 112.012 121.894  1.00  0.00           C  
ATOM   2562  NE2 GLN A 327      64.878 111.696 121.290  1.00  0.00           N  
ATOM   2563  OE1 GLN A 327      66.155 112.132 123.114  1.00  0.00           O  
ATOM   2564  N   GLU A 328      68.797 108.184 119.447  1.00  0.00           N  
ATOM   2565  CA  GLU A 328      68.860 107.099 118.508  1.00  0.00           C  
ATOM   2566  C   GLU A 328      68.392 105.858 119.195  1.00  0.00           C  
ATOM   2567  O   GLU A 328      67.598 105.096 118.644  1.00  0.00           O  
ATOM   2568  CB  GLU A 328      70.283 106.797 118.007  1.00  0.00           C  
ATOM   2569  CG  GLU A 328      70.784 107.772 116.946  1.00  0.00           C  
ATOM   2570  CD  GLU A 328      70.082 107.428 115.640  1.00  0.00           C  
ATOM   2571  OE1 GLU A 328      70.199 106.253 115.200  1.00  0.00           O  
ATOM   2572  OE2 GLU A 328      69.415 108.332 115.069  1.00  0.00           O1-
ATOM   2573  N   VAL A 329      68.867 105.631 120.432  1.00  0.00           N  
ATOM   2574  CA  VAL A 329      68.514 104.436 121.141  1.00  0.00           C  
ATOM   2575  C   VAL A 329      67.043 104.433 121.416  1.00  0.00           C  
ATOM   2576  O   VAL A 329      66.374 103.413 121.254  1.00  0.00           O  
ATOM   2577  CB  VAL A 329      69.206 104.315 122.469  1.00  0.00           C  
ATOM   2578  CG1 VAL A 329      68.665 103.069 123.191  1.00  0.00           C  
ATOM   2579  CG2 VAL A 329      70.725 104.281 122.235  1.00  0.00           C  
ATOM   2580  N   LEU A 330      66.498 105.593 121.822  1.00  0.00           N  
ATOM   2581  CA  LEU A 330      65.117 105.677 122.198  1.00  0.00           C  
ATOM   2582  C   LEU A 330      64.239 105.322 121.042  1.00  0.00           C  
ATOM   2583  O   LEU A 330      63.234 104.636 121.219  1.00  0.00           O  
ATOM   2584  CB  LEU A 330      64.722 107.078 122.693  1.00  0.00           C  
ATOM   2585  CG  LEU A 330      65.354 107.433 124.051  1.00  0.00           C  
ATOM   2586  CD1 LEU A 330      64.938 108.836 124.520  1.00  0.00           C  
ATOM   2587  CD2 LEU A 330      65.043 106.349 125.094  1.00  0.00           C  
ATOM   2588  N   ARG A 331      64.592 105.760 119.820  1.00  0.00           N  
ATOM   2589  CA  ARG A 331      63.727 105.477 118.711  1.00  0.00           C  
ATOM   2590  C   ARG A 331      63.606 103.993 118.578  1.00  0.00           C  
ATOM   2591  O   ARG A 331      62.512 103.466 118.386  1.00  0.00           O  
ATOM   2592  CB  ARG A 331      64.245 106.038 117.375  1.00  0.00           C  
ATOM   2593  CG  ARG A 331      63.226 105.914 116.238  1.00  0.00           C  
ATOM   2594  CD  ARG A 331      63.672 106.560 114.924  1.00  0.00           C  
ATOM   2595  NE  ARG A 331      64.587 105.608 114.235  1.00  0.00           N  
ATOM   2596  CZ  ARG A 331      65.935 105.686 114.431  1.00  0.00           C  
ATOM   2597  NH1 ARG A 331      66.454 106.642 115.257  1.00  0.00           N1+
ATOM   2598  NH2 ARG A 331      66.765 104.808 113.798  1.00  0.00           N  
ATOM   2599  N   HIS A 332      64.736 103.272 118.696  1.00  0.00           N  
ATOM   2600  CA  HIS A 332      64.704 101.844 118.580  1.00  0.00           C  
ATOM   2601  C   HIS A 332      63.908 101.290 119.718  1.00  0.00           C  
ATOM   2602  O   HIS A 332      63.106 100.376 119.536  1.00  0.00           O  
ATOM   2603  CB  HIS A 332      66.102 101.202 118.637  1.00  0.00           C  
ATOM   2604  CG  HIS A 332      66.928 101.469 117.412  1.00  0.00           C  
ATOM   2605  CD2 HIS A 332      67.749 102.513 117.116  1.00  0.00           C  
ATOM   2606  ND1 HIS A 332      66.978 100.631 116.320  1.00  0.00           N  
ATOM   2607  CE1 HIS A 332      67.821 101.204 115.425  1.00  0.00           C  
ATOM   2608  NE2 HIS A 332      68.314 102.348 115.864  1.00  0.00           N  
ATOM   2609  N   LEU A 333      64.090 101.857 120.926  1.00  0.00           N  
ATOM   2610  CA  LEU A 333      63.441 101.320 122.084  1.00  0.00           C  
ATOM   2611  C   LEU A 333      61.967 101.385 121.883  1.00  0.00           C  
ATOM   2612  O   LEU A 333      61.259 100.422 122.177  1.00  0.00           O  
ATOM   2613  CB  LEU A 333      63.789 102.077 123.379  1.00  0.00           C  
ATOM   2614  CG  LEU A 333      65.286 102.010 123.746  1.00  0.00           C  
ATOM   2615  CD1 LEU A 333      65.550 102.600 125.136  1.00  0.00           C  
ATOM   2616  CD2 LEU A 333      65.841 100.586 123.608  1.00  0.00           C  
ATOM   2617  N   ARG A 334      61.446 102.514 121.370  1.00  0.00           N  
ATOM   2618  CA  ARG A 334      60.035 102.501 121.147  1.00  0.00           C  
ATOM   2619  C   ARG A 334      59.824 101.478 120.088  1.00  0.00           C  
ATOM   2620  O   ARG A 334      60.301 101.613 118.962  1.00  0.00           O  
ATOM   2621  CB  ARG A 334      59.476 103.860 120.680  1.00  0.00           C  
ATOM   2622  CG  ARG A 334      59.440 104.912 121.797  1.00  0.00           C  
ATOM   2623  CD  ARG A 334      60.819 105.277 122.356  1.00  0.00           C  
ATOM   2624  NE  ARG A 334      61.292 106.518 121.675  1.00  0.00           N  
ATOM   2625  CZ  ARG A 334      61.128 107.741 122.263  1.00  0.00           C  
ATOM   2626  NH1 ARG A 334      60.552 107.844 123.497  1.00  0.00           N1+
ATOM   2627  NH2 ARG A 334      61.561 108.867 121.624  1.00  0.00           N  
ATOM   2628  N   GLN A 335      59.096 100.404 120.437  1.00  0.00           N  
ATOM   2629  CA  GLN A 335      58.898  99.353 119.490  1.00  0.00           C  
ATOM   2630  C   GLN A 335      57.876  99.834 118.517  1.00  0.00           C  
ATOM   2631  O   GLN A 335      57.042 100.675 118.843  1.00  0.00           O  
ATOM   2632  CB  GLN A 335      58.376  98.049 120.117  1.00  0.00           C  
ATOM   2633  CG  GLN A 335      59.370  97.412 121.092  1.00  0.00           C  
ATOM   2634  CD  GLN A 335      58.744  96.137 121.635  1.00  0.00           C  
ATOM   2635  NE2 GLN A 335      57.552  95.768 121.095  1.00  0.00           N  
ATOM   2636  OE1 GLN A 335      59.299  95.486 122.519  1.00  0.00           O  
ATOM   2637  N   GLU A 336      57.937  99.321 117.274  1.00  0.00           N  
ATOM   2638  CA  GLU A 336      56.985  99.724 116.285  1.00  0.00           C  
ATOM   2639  C   GLU A 336      55.670  99.129 116.657  1.00  0.00           C  
ATOM   2640  O   GLU A 336      55.605  97.984 117.112  1.00  0.00           O  
ATOM   2641  CB  GLU A 336      57.340  99.242 114.867  1.00  0.00           C  
ATOM   2642  CG  GLU A 336      56.340  99.673 113.793  1.00  0.00           C  
ATOM   2643  CD  GLU A 336      56.557 101.153 113.519  1.00  0.00           C  
ATOM   2644  OE1 GLU A 336      57.391 101.769 114.235  1.00  0.00           O  
ATOM   2645  OE2 GLU A 336      55.892 101.688 112.592  1.00  0.00           O1-
ATOM   2646  N   GLU A 337      54.584  99.905 116.497  1.00  0.00           N  
ATOM   2647  CA  GLU A 337      53.287  99.390 116.818  1.00  0.00           C  
ATOM   2648  C   GLU A 337      52.828  98.591 115.645  1.00  0.00           C  
ATOM   2649  O   GLU A 337      53.192  98.878 114.506  1.00  0.00           O  
ATOM   2650  CB  GLU A 337      52.241 100.483 117.094  1.00  0.00           C  
ATOM   2651  CG  GLU A 337      50.908  99.936 117.608  1.00  0.00           C  
ATOM   2652  CD  GLU A 337      49.974 101.115 117.849  1.00  0.00           C  
ATOM   2653  OE1 GLU A 337      50.395 102.269 117.569  1.00  0.00           O  
ATOM   2654  OE2 GLU A 337      48.828 100.876 118.317  1.00  0.00           O1-
ATOM   2655  N   LYS A 338      52.022  97.543 115.898  1.00  0.00           N  
ATOM   2656  CA  LYS A 338      51.551  96.739 114.812  1.00  0.00           C  
ATOM   2657  C   LYS A 338      50.330  97.432 114.224  1.00  0.00           C  
ATOM   2658  O   LYS A 338      49.935  98.498 114.767  1.00  0.00           O  
ATOM   2659  CB  LYS A 338      51.154  95.308 115.230  1.00  0.00           C  
ATOM   2660  CG  LYS A 338      50.004  95.208 116.241  1.00  0.00           C  
ATOM   2661  CD  LYS A 338      48.619  95.517 115.665  1.00  0.00           C  
ATOM   2662  CE  LYS A 338      47.478  95.336 116.669  1.00  0.00           C  
ATOM   2663  NZ  LYS A 338      46.185  95.675 116.032  1.00  0.00           N1+
ATOM   2664  OXT LYS A 338      49.776  96.902 113.225  1.00  0.00           O1-
TER   
ATOM   2665  N   MET B   1      64.968  95.292  94.903  1.00  0.00           N  
ATOM   2666  CA  MET B   1      65.741  94.530  95.910  1.00  0.00           C  
ATOM   2667  C   MET B   1      65.432  95.050  97.274  1.00  0.00           C  
ATOM   2668  O   MET B   1      64.824  96.108  97.430  1.00  0.00           O  
ATOM   2669  CB  MET B   1      67.249  94.682  95.642  1.00  0.00           C  
ATOM   2670  CG  MET B   1      68.131  93.762  96.488  1.00  0.00           C  
ATOM   2671  SD  MET B   1      68.022  92.003  96.043  1.00  0.00           S  
ATOM   2672  CE  MET B   1      69.204  91.443  97.302  1.00  0.00           C  
ATOM   2673  N   PRO B   2      65.810  94.306  98.272  1.00  0.00           N  
ATOM   2674  CA  PRO B   2      65.569  94.747  99.615  1.00  0.00           C  
ATOM   2675  C   PRO B   2      66.560  95.791 100.006  1.00  0.00           C  
ATOM   2676  O   PRO B   2      67.625  95.866  99.396  1.00  0.00           O  
ATOM   2677  CB  PRO B   2      65.597  93.494 100.495  1.00  0.00           C  
ATOM   2678  CG  PRO B   2      66.157  92.386  99.585  1.00  0.00           C  
ATOM   2679  CD  PRO B   2      65.783  92.857  98.173  1.00  0.00           C  
ATOM   2680  N   HIS B   3      66.216  96.616 101.012  1.00  0.00           N  
ATOM   2681  CA  HIS B   3      67.109  97.634 101.473  1.00  0.00           C  
ATOM   2682  C   HIS B   3      67.457  97.276 102.877  1.00  0.00           C  
ATOM   2683  O   HIS B   3      66.690  96.601 103.561  1.00  0.00           O  
ATOM   2684  CB  HIS B   3      66.479  99.035 101.520  1.00  0.00           C  
ATOM   2685  CG  HIS B   3      65.347  99.123 102.501  1.00  0.00           C  
ATOM   2686  CD2 HIS B   3      65.354  99.477 103.816  1.00  0.00           C  
ATOM   2687  ND1 HIS B   3      64.037  98.824 102.200  1.00  0.00           N  
ATOM   2688  CE1 HIS B   3      63.322  99.010 103.339  1.00  0.00           C  
ATOM   2689  NE2 HIS B   3      64.078  99.406 104.346  1.00  0.00           N  
ATOM   2690  N   SER B   4      68.646  97.702 103.341  1.00  0.00           N  
ATOM   2691  CA  SER B   4      69.011  97.376 104.685  1.00  0.00           C  
ATOM   2692  C   SER B   4      68.069  98.096 105.586  1.00  0.00           C  
ATOM   2693  O   SER B   4      67.866  99.303 105.464  1.00  0.00           O  
ATOM   2694  CB  SER B   4      70.440  97.801 105.069  1.00  0.00           C  
ATOM   2695  OG  SER B   4      71.392  97.051 104.329  1.00  0.00           O  
ATOM   2696  N   SER B   5      67.453  97.345 106.514  1.00  0.00           N  
ATOM   2697  CA  SER B   5      66.510  97.906 107.434  1.00  0.00           C  
ATOM   2698  C   SER B   5      67.227  98.717 108.468  1.00  0.00           C  
ATOM   2699  O   SER B   5      66.647  99.631 109.052  1.00  0.00           O  
ATOM   2700  CB  SER B   5      65.697  96.835 108.181  1.00  0.00           C  
ATOM   2701  OG  SER B   5      64.888  96.109 107.267  1.00  0.00           O  
ATOM   2702  N   LEU B   6      68.500  98.381 108.753  1.00  0.00           N  
ATOM   2703  CA  LEU B   6      69.191  99.045 109.825  1.00  0.00           C  
ATOM   2704  C   LEU B   6      69.451 100.498 109.578  1.00  0.00           C  
ATOM   2705  O   LEU B   6      69.037 101.342 110.372  1.00  0.00           O  
ATOM   2706  CB  LEU B   6      70.559  98.419 110.146  1.00  0.00           C  
ATOM   2707  CG  LEU B   6      70.474  97.040 110.817  1.00  0.00           C  
ATOM   2708  CD1 LEU B   6      69.795  96.011 109.901  1.00  0.00           C  
ATOM   2709  CD2 LEU B   6      71.855  96.586 111.317  1.00  0.00           C  
ATOM   2710  N   HIS B   7      70.128 100.841 108.464  1.00  0.00           N  
ATOM   2711  CA  HIS B   7      70.477 102.219 108.254  1.00  0.00           C  
ATOM   2712  C   HIS B   7      70.656 102.402 106.781  1.00  0.00           C  
ATOM   2713  O   HIS B   7      71.084 101.488 106.080  1.00  0.00           O  
ATOM   2714  CB  HIS B   7      71.798 102.610 108.945  1.00  0.00           C  
ATOM   2715  CG  HIS B   7      72.108 104.078 108.894  1.00  0.00           C  
ATOM   2716  CD2 HIS B   7      71.831 105.063 109.793  1.00  0.00           C  
ATOM   2717  ND1 HIS B   7      72.776 104.692 107.858  1.00  0.00           N  
ATOM   2718  CE1 HIS B   7      72.870 106.008 108.179  1.00  0.00           C  
ATOM   2719  NE2 HIS B   7      72.311 106.280 109.344  1.00  0.00           N  
ATOM   2720  N   PRO B   8      70.312 103.562 106.292  1.00  0.00           N  
ATOM   2721  CA  PRO B   8      70.413 103.804 104.879  1.00  0.00           C  
ATOM   2722  C   PRO B   8      71.802 103.846 104.319  1.00  0.00           C  
ATOM   2723  O   PRO B   8      71.974 103.493 103.154  1.00  0.00           O  
ATOM   2724  CB  PRO B   8      69.611 105.077 104.619  1.00  0.00           C  
ATOM   2725  CG  PRO B   8      68.549 105.066 105.733  1.00  0.00           C  
ATOM   2726  CD  PRO B   8      69.221 104.313 106.893  1.00  0.00           C  
ATOM   2727  N   SER B   9      72.802 104.280 105.107  1.00  0.00           N  
ATOM   2728  CA  SER B   9      74.138 104.429 104.602  1.00  0.00           C  
ATOM   2729  C   SER B   9      74.759 103.087 104.355  1.00  0.00           C  
ATOM   2730  O   SER B   9      75.673 102.968 103.542  1.00  0.00           O  
ATOM   2731  CB  SER B   9      75.051 105.210 105.564  1.00  0.00           C  
ATOM   2732  OG  SER B   9      76.342 105.363 104.995  1.00  0.00           O  
ATOM   2733  N   ILE B  10      74.294 102.035 105.056  1.00  0.00           N  
ATOM   2734  CA  ILE B  10      74.871 100.732 104.864  1.00  0.00           C  
ATOM   2735  C   ILE B  10      74.334 100.190 103.572  1.00  0.00           C  
ATOM   2736  O   ILE B  10      73.127 100.190 103.342  1.00  0.00           O  
ATOM   2737  CB  ILE B  10      74.513  99.764 105.954  1.00  0.00           C  
ATOM   2738  CG1 ILE B  10      75.039 100.269 107.309  1.00  0.00           C  
ATOM   2739  CG2 ILE B  10      75.051  98.378 105.561  1.00  0.00           C  
ATOM   2740  CD1 ILE B  10      74.468  99.512 108.508  1.00  0.00           C  
ATOM   2741  N   PRO B  11      75.214  99.740 102.712  1.00  0.00           N  
ATOM   2742  CA  PRO B  11      74.823  99.240 101.418  1.00  0.00           C  
ATOM   2743  C   PRO B  11      74.224  97.868 101.447  1.00  0.00           C  
ATOM   2744  O   PRO B  11      74.549  97.079 102.334  1.00  0.00           O  
ATOM   2745  CB  PRO B  11      76.069  99.331 100.532  1.00  0.00           C  
ATOM   2746  CG  PRO B  11      77.237  99.477 101.523  1.00  0.00           C  
ATOM   2747  CD  PRO B  11      76.599 100.178 102.733  1.00  0.00           C  
ATOM   2748  N   CYS B  12      73.344  97.577 100.469  1.00  0.00           N  
ATOM   2749  CA  CYS B  12      72.690  96.305 100.333  1.00  0.00           C  
ATOM   2750  C   CYS B  12      73.570  95.409  99.516  1.00  0.00           C  
ATOM   2751  O   CYS B  12      74.533  95.849  98.893  1.00  0.00           O  
ATOM   2752  CB  CYS B  12      71.330  96.392  99.621  1.00  0.00           C  
ATOM   2753  SG  CYS B  12      70.120  97.373 100.559  1.00  0.00           S  
ATOM   2754  N   PRO B  13      73.261  94.141  99.531  1.00  0.00           N  
ATOM   2755  CA  PRO B  13      74.001  93.184  98.751  1.00  0.00           C  
ATOM   2756  C   PRO B  13      73.664  93.334  97.306  1.00  0.00           C  
ATOM   2757  O   PRO B  13      72.580  93.826  96.994  1.00  0.00           O  
ATOM   2758  CB  PRO B  13      73.671  91.808  99.338  1.00  0.00           C  
ATOM   2759  CG  PRO B  13      72.485  92.057 100.288  1.00  0.00           C  
ATOM   2760  CD  PRO B  13      72.645  93.529 100.694  1.00  0.00           C  
ATOM   2761  N   ARG B  14      74.581  92.924  96.409  1.00  0.00           N  
ATOM   2762  CA  ARG B  14      74.342  93.091  95.006  1.00  0.00           C  
ATOM   2763  C   ARG B  14      73.323  92.092  94.559  1.00  0.00           C  
ATOM   2764  O   ARG B  14      73.403  90.908  94.883  1.00  0.00           O  
ATOM   2765  CB  ARG B  14      75.619  92.941  94.160  1.00  0.00           C  
ATOM   2766  CG  ARG B  14      76.583  94.115  94.358  1.00  0.00           C  
ATOM   2767  CD  ARG B  14      77.923  93.973  93.633  1.00  0.00           C  
ATOM   2768  NE  ARG B  14      78.628  95.281  93.763  1.00  0.00           N  
ATOM   2769  CZ  ARG B  14      79.864  95.351  94.338  1.00  0.00           C  
ATOM   2770  NH1 ARG B  14      80.456  94.224  94.831  1.00  0.00           N1+
ATOM   2771  NH2 ARG B  14      80.506  96.552  94.428  1.00  0.00           N  
ATOM   2772  N   GLY B  15      72.322  92.572  93.792  1.00  0.00           N  
ATOM   2773  CA  GLY B  15      71.243  91.746  93.325  1.00  0.00           C  
ATOM   2774  C   GLY B  15      71.485  91.360  91.900  1.00  0.00           C  
ATOM   2775  O   GLY B  15      72.602  91.443  91.394  1.00  0.00           O  
ATOM   2776  N   HIS B  16      70.413  90.918  91.208  1.00  0.00           N  
ATOM   2777  CA  HIS B  16      70.565  90.523  89.838  1.00  0.00           C  
ATOM   2778  C   HIS B  16      70.099  91.647  88.969  1.00  0.00           C  
ATOM   2779  O   HIS B  16      69.187  91.476  88.162  1.00  0.00           O  
ATOM   2780  CB  HIS B  16      69.735  89.283  89.467  1.00  0.00           C  
ATOM   2781  CG  HIS B  16      70.213  88.042  90.159  1.00  0.00           C  
ATOM   2782  CD2 HIS B  16      69.757  87.430  91.286  1.00  0.00           C  
ATOM   2783  ND1 HIS B  16      71.275  87.281  89.722  1.00  0.00           N  
ATOM   2784  CE1 HIS B  16      71.408  86.254  90.599  1.00  0.00           C  
ATOM   2785  NE2 HIS B  16      70.509  86.302  91.566  1.00  0.00           N  
ATOM   2786  N   GLY B  17      70.689  92.844  89.155  1.00  0.00           N  
ATOM   2787  CA  GLY B  17      70.381  94.004  88.364  1.00  0.00           C  
ATOM   2788  C   GLY B  17      70.964  93.924  86.984  1.00  0.00           C  
ATOM   2789  O   GLY B  17      70.322  94.302  86.006  1.00  0.00           O  
ATOM   2790  N   ALA B  18      72.227  93.466  86.878  1.00  0.00           N  
ATOM   2791  CA  ALA B  18      72.936  93.474  85.628  1.00  0.00           C  
ATOM   2792  C   ALA B  18      72.316  92.549  84.628  1.00  0.00           C  
ATOM   2793  O   ALA B  18      72.171  92.902  83.458  1.00  0.00           O  
ATOM   2794  CB  ALA B  18      74.408  93.056  85.783  1.00  0.00           C  
ATOM   2795  N   GLN B  19      71.935  91.334  85.059  1.00  0.00           N  
ATOM   2796  CA  GLN B  19      71.458  90.362  84.117  1.00  0.00           C  
ATOM   2797  C   GLN B  19      70.175  90.792  83.475  1.00  0.00           C  
ATOM   2798  O   GLN B  19      70.048  90.744  82.253  1.00  0.00           O  
ATOM   2799  CB  GLN B  19      71.215  88.983  84.754  1.00  0.00           C  
ATOM   2800  CG  GLN B  19      72.499  88.303  85.234  1.00  0.00           C  
ATOM   2801  CD  GLN B  19      72.126  86.957  85.838  1.00  0.00           C  
ATOM   2802  NE2 GLN B  19      73.154  86.114  86.125  1.00  0.00           N  
ATOM   2803  OE1 GLN B  19      70.950  86.661  86.050  1.00  0.00           O  
ATOM   2804  N   LYS B  20      69.192  91.246  84.272  1.00  0.00           N  
ATOM   2805  CA  LYS B  20      67.908  91.547  83.703  1.00  0.00           C  
ATOM   2806  C   LYS B  20      68.000  92.694  82.746  1.00  0.00           C  
ATOM   2807  O   LYS B  20      67.544  92.600  81.607  1.00  0.00           O  
ATOM   2808  CB  LYS B  20      66.856  91.904  84.768  1.00  0.00           C  
ATOM   2809  CG  LYS B  20      66.488  90.719  85.664  1.00  0.00           C  
ATOM   2810  CD  LYS B  20      65.657  91.099  86.892  1.00  0.00           C  
ATOM   2811  CE  LYS B  20      66.465  91.780  87.998  1.00  0.00           C  
ATOM   2812  NZ  LYS B  20      65.583  92.110  89.140  1.00  0.00           N1+
ATOM   2813  N   ALA B  21      68.614  93.807  83.183  1.00  0.00           N  
ATOM   2814  CA  ALA B  21      68.700  94.982  82.365  1.00  0.00           C  
ATOM   2815  C   ALA B  21      69.545  94.697  81.164  1.00  0.00           C  
ATOM   2816  O   ALA B  21      69.236  95.133  80.058  1.00  0.00           O  
ATOM   2817  CB  ALA B  21      69.336  96.173  83.101  1.00  0.00           C  
ATOM   2818  N   ALA B  22      70.649  93.953  81.346  1.00  0.00           N  
ATOM   2819  CA  ALA B  22      71.536  93.719  80.244  1.00  0.00           C  
ATOM   2820  C   ALA B  22      70.819  92.961  79.173  1.00  0.00           C  
ATOM   2821  O   ALA B  22      70.929  93.292  77.993  1.00  0.00           O  
ATOM   2822  CB  ALA B  22      72.775  92.897  80.641  1.00  0.00           C  
ATOM   2823  N   LEU B  23      70.053  91.922  79.553  1.00  0.00           N  
ATOM   2824  CA  LEU B  23      69.357  91.150  78.565  1.00  0.00           C  
ATOM   2825  C   LEU B  23      68.340  91.994  77.871  1.00  0.00           C  
ATOM   2826  O   LEU B  23      68.192  91.904  76.654  1.00  0.00           O  
ATOM   2827  CB  LEU B  23      68.623  89.916  79.120  1.00  0.00           C  
ATOM   2828  CG  LEU B  23      69.525  88.687  79.317  1.00  0.00           C  
ATOM   2829  CD1 LEU B  23      69.985  88.134  77.958  1.00  0.00           C  
ATOM   2830  CD2 LEU B  23      70.700  88.974  80.263  1.00  0.00           C  
ATOM   2831  N   VAL B  24      67.605  92.842  78.614  1.00  0.00           N  
ATOM   2832  CA  VAL B  24      66.564  93.587  77.967  1.00  0.00           C  
ATOM   2833  C   VAL B  24      67.146  94.501  76.930  1.00  0.00           C  
ATOM   2834  O   VAL B  24      66.652  94.551  75.805  1.00  0.00           O  
ATOM   2835  CB  VAL B  24      65.720  94.411  78.903  1.00  0.00           C  
ATOM   2836  CG1 VAL B  24      65.043  93.462  79.903  1.00  0.00           C  
ATOM   2837  CG2 VAL B  24      66.572  95.511  79.553  1.00  0.00           C  
ATOM   2838  N   LEU B  25      68.218  95.245  77.268  1.00  0.00           N  
ATOM   2839  CA  LEU B  25      68.778  96.173  76.322  1.00  0.00           C  
ATOM   2840  C   LEU B  25      69.353  95.444  75.147  1.00  0.00           C  
ATOM   2841  O   LEU B  25      69.152  95.841  74.000  1.00  0.00           O  
ATOM   2842  CB  LEU B  25      69.897  97.053  76.909  1.00  0.00           C  
ATOM   2843  CG  LEU B  25      69.398  98.165  77.852  1.00  0.00           C  
ATOM   2844  CD1 LEU B  25      68.609  99.234  77.080  1.00  0.00           C  
ATOM   2845  CD2 LEU B  25      68.606  97.598  79.038  1.00  0.00           C  
ATOM   2846  N   LEU B  26      70.077  94.344  75.409  1.00  0.00           N  
ATOM   2847  CA  LEU B  26      70.743  93.589  74.388  1.00  0.00           C  
ATOM   2848  C   LEU B  26      69.746  92.953  73.482  1.00  0.00           C  
ATOM   2849  O   LEU B  26      70.069  92.655  72.336  1.00  0.00           O  
ATOM   2850  CB  LEU B  26      71.664  92.498  74.959  1.00  0.00           C  
ATOM   2851  CG  LEU B  26      72.849  93.084  75.752  1.00  0.00           C  
ATOM   2852  CD1 LEU B  26      73.790  91.983  76.267  1.00  0.00           C  
ATOM   2853  CD2 LEU B  26      73.581  94.162  74.937  1.00  0.00           C  
ATOM   2854  N   SER B  27      68.554  92.617  74.008  1.00  0.00           N  
ATOM   2855  CA  SER B  27      67.504  92.053  73.209  1.00  0.00           C  
ATOM   2856  C   SER B  27      66.872  93.130  72.372  1.00  0.00           C  
ATOM   2857  O   SER B  27      66.466  92.889  71.236  1.00  0.00           O  
ATOM   2858  CB  SER B  27      66.410  91.414  74.078  1.00  0.00           C  
ATOM   2859  OG  SER B  27      65.413  90.830  73.257  1.00  0.00           O  
ATOM   2860  N   ALA B  28      66.768  94.356  72.924  1.00  0.00           N  
ATOM   2861  CA  ALA B  28      66.135  95.455  72.249  1.00  0.00           C  
ATOM   2862  C   ALA B  28      66.906  95.789  71.014  1.00  0.00           C  
ATOM   2863  O   ALA B  28      66.327  96.071  69.967  1.00  0.00           O  
ATOM   2864  CB  ALA B  28      66.074  96.728  73.111  1.00  0.00           C  
ATOM   2865  N   CYS B  29      68.247  95.775  71.102  1.00  0.00           N  
ATOM   2866  CA  CYS B  29      69.038  96.112  69.957  1.00  0.00           C  
ATOM   2867  C   CYS B  29      68.814  95.073  68.903  1.00  0.00           C  
ATOM   2868  O   CYS B  29      68.803  95.378  67.712  1.00  0.00           O  
ATOM   2869  CB  CYS B  29      70.551  96.202  70.242  1.00  0.00           C  
ATOM   2870  SG  CYS B  29      71.323  94.612  70.661  1.00  0.00           S  
ATOM   2871  N   LEU B  30      68.638  93.807  69.321  1.00  0.00           N  
ATOM   2872  CA  LEU B  30      68.449  92.728  68.395  1.00  0.00           C  
ATOM   2873  C   LEU B  30      67.184  92.933  67.622  1.00  0.00           C  
ATOM   2874  O   LEU B  30      67.168  92.769  66.403  1.00  0.00           O  
ATOM   2875  CB  LEU B  30      68.342  91.362  69.097  1.00  0.00           C  
ATOM   2876  CG  LEU B  30      68.134  90.182  68.129  1.00  0.00           C  
ATOM   2877  CD1 LEU B  30      69.336  90.009  67.188  1.00  0.00           C  
ATOM   2878  CD2 LEU B  30      67.780  88.893  68.887  1.00  0.00           C  
ATOM   2879  N   VAL B  31      66.087  93.310  68.305  1.00  0.00           N  
ATOM   2880  CA  VAL B  31      64.835  93.452  67.621  1.00  0.00           C  
ATOM   2881  C   VAL B  31      64.940  94.556  66.622  1.00  0.00           C  
ATOM   2882  O   VAL B  31      64.435  94.436  65.507  1.00  0.00           O  
ATOM   2883  CB  VAL B  31      63.672  93.757  68.525  1.00  0.00           C  
ATOM   2884  CG1 VAL B  31      63.505  92.590  69.512  1.00  0.00           C  
ATOM   2885  CG2 VAL B  31      63.878  95.126  69.188  1.00  0.00           C  
ATOM   2886  N   THR B  32      65.608  95.666  66.988  1.00  0.00           N  
ATOM   2887  CA  THR B  32      65.678  96.776  66.083  1.00  0.00           C  
ATOM   2888  C   THR B  32      66.388  96.337  64.840  1.00  0.00           C  
ATOM   2889  O   THR B  32      65.947  96.598  63.723  1.00  0.00           O  
ATOM   2890  CB  THR B  32      66.436  97.944  66.643  1.00  0.00           C  
ATOM   2891  CG2 THR B  32      65.782  98.364  67.971  1.00  0.00           C  
ATOM   2892  OG1 THR B  32      67.795  97.595  66.859  1.00  0.00           O  
ATOM   2893  N   LEU B  33      67.513  95.636  65.033  1.00  0.00           N  
ATOM   2894  CA  LEU B  33      68.384  95.130  64.015  1.00  0.00           C  
ATOM   2895  C   LEU B  33      67.690  94.033  63.270  1.00  0.00           C  
ATOM   2896  O   LEU B  33      68.049  93.722  62.136  1.00  0.00           O  
ATOM   2897  CB  LEU B  33      69.685  94.584  64.623  1.00  0.00           C  
ATOM   2898  CG  LEU B  33      70.461  95.683  65.378  1.00  0.00           C  
ATOM   2899  CD1 LEU B  33      71.764  95.152  65.991  1.00  0.00           C  
ATOM   2900  CD2 LEU B  33      70.686  96.913  64.483  1.00  0.00           C  
ATOM   2901  N   TRP B  34      66.683  93.412  63.910  1.00  0.00           N  
ATOM   2902  CA  TRP B  34      66.000  92.247  63.423  1.00  0.00           C  
ATOM   2903  C   TRP B  34      65.526  92.509  62.026  1.00  0.00           C  
ATOM   2904  O   TRP B  34      65.943  91.831  61.089  1.00  0.00           O  
ATOM   2905  CB  TRP B  34      64.743  91.999  64.280  1.00  0.00           C  
ATOM   2906  CG  TRP B  34      63.991  90.705  64.087  1.00  0.00           C  
ATOM   2907  CD1 TRP B  34      63.165  90.307  63.078  1.00  0.00           C  
ATOM   2908  CD2 TRP B  34      63.951  89.665  65.076  1.00  0.00           C  
ATOM   2909  CE2 TRP B  34      63.097  88.672  64.597  1.00  0.00           C  
ATOM   2910  CE3 TRP B  34      64.560  89.557  66.294  1.00  0.00           C  
ATOM   2911  NE1 TRP B  34      62.627  89.076  63.367  1.00  0.00           N  
ATOM   2912  CZ2 TRP B  34      62.842  87.549  65.330  1.00  0.00           C  
ATOM   2913  CZ3 TRP B  34      64.316  88.414  67.021  1.00  0.00           C  
ATOM   2914  CH2 TRP B  34      63.473  87.429  66.548  1.00  0.00           C  
ATOM   2915  N   GLY B  35      64.652  93.516  61.840  1.00  0.00           N  
ATOM   2916  CA  GLY B  35      64.168  93.823  60.524  1.00  0.00           C  
ATOM   2917  C   GLY B  35      63.388  92.647  60.028  1.00  0.00           C  
ATOM   2918  O   GLY B  35      63.323  91.602  60.672  1.00  0.00           O  
ATOM   2919  N   LEU B  36      62.768  92.788  58.844  1.00  0.00           N  
ATOM   2920  CA  LEU B  36      62.038  91.687  58.295  1.00  0.00           C  
ATOM   2921  C   LEU B  36      62.983  90.951  57.411  1.00  0.00           C  
ATOM   2922  O   LEU B  36      63.907  91.540  56.852  1.00  0.00           O  
ATOM   2923  CB  LEU B  36      60.830  92.101  57.438  1.00  0.00           C  
ATOM   2924  CG  LEU B  36      59.709  92.788  58.239  1.00  0.00           C  
ATOM   2925  CD1 LEU B  36      58.530  93.175  57.331  1.00  0.00           C  
ATOM   2926  CD2 LEU B  36      59.280  91.933  59.441  1.00  0.00           C  
ATOM   2927  N   GLY B  37      62.795  89.625  57.279  1.00  0.00           N  
ATOM   2928  CA  GLY B  37      63.681  88.897  56.424  1.00  0.00           C  
ATOM   2929  C   GLY B  37      64.179  87.710  57.176  1.00  0.00           C  
ATOM   2930  O   GLY B  37      63.441  87.067  57.921  1.00  0.00           O  
ATOM   2931  N   GLU B  38      65.473  87.402  56.986  1.00  0.00           N  
ATOM   2932  CA  GLU B  38      66.096  86.283  57.623  1.00  0.00           C  
ATOM   2933  C   GLU B  38      66.143  86.574  59.081  1.00  0.00           C  
ATOM   2934  O   GLU B  38      65.827  87.671  59.539  1.00  0.00           O  
ATOM   2935  CB  GLU B  38      67.541  86.029  57.159  1.00  0.00           C  
ATOM   2936  CG  GLU B  38      67.649  85.528  55.717  1.00  0.00           C  
ATOM   2937  CD  GLU B  38      67.274  84.053  55.700  1.00  0.00           C  
ATOM   2938  OE1 GLU B  38      66.994  83.500  56.797  1.00  0.00           O  
ATOM   2939  OE2 GLU B  38      67.264  83.458  54.589  1.00  0.00           O1-
ATOM   2940  N   PRO B  39      66.501  85.565  59.817  1.00  0.00           N  
ATOM   2941  CA  PRO B  39      66.591  85.702  61.238  1.00  0.00           C  
ATOM   2942  C   PRO B  39      67.704  86.636  61.562  1.00  0.00           C  
ATOM   2943  O   PRO B  39      68.532  86.920  60.698  1.00  0.00           O  
ATOM   2944  CB  PRO B  39      66.765  84.286  61.779  1.00  0.00           C  
ATOM   2945  CG  PRO B  39      66.052  83.413  60.730  1.00  0.00           C  
ATOM   2946  CD  PRO B  39      66.194  84.201  59.417  1.00  0.00           C  
ATOM   2947  N   PRO B  40      67.707  87.125  62.763  1.00  0.00           N  
ATOM   2948  CA  PRO B  40      68.691  88.079  63.180  1.00  0.00           C  
ATOM   2949  C   PRO B  40      70.060  87.494  63.173  1.00  0.00           C  
ATOM   2950  O   PRO B  40      71.024  88.257  63.190  1.00  0.00           O  
ATOM   2951  CB  PRO B  40      68.232  88.571  64.549  1.00  0.00           C  
ATOM   2952  CG  PRO B  40      66.704  88.403  64.495  1.00  0.00           C  
ATOM   2953  CD  PRO B  40      66.478  87.229  63.532  1.00  0.00           C  
ATOM   2954  N   GLU B  41      70.185  86.155  63.164  1.00  0.00           N  
ATOM   2955  CA  GLU B  41      71.511  85.622  63.194  1.00  0.00           C  
ATOM   2956  C   GLU B  41      72.072  85.660  61.812  1.00  0.00           C  
ATOM   2957  O   GLU B  41      71.835  84.764  61.003  1.00  0.00           O  
ATOM   2958  CB  GLU B  41      71.584  84.159  63.667  1.00  0.00           C  
ATOM   2959  CG  GLU B  41      71.217  83.968  65.139  1.00  0.00           C  
ATOM   2960  CD  GLU B  41      69.704  84.062  65.263  1.00  0.00           C  
ATOM   2961  OE1 GLU B  41      69.021  84.047  64.204  1.00  0.00           O  
ATOM   2962  OE2 GLU B  41      69.210  84.148  66.419  1.00  0.00           O1-
ATOM   2963  N   HIS B  42      72.827  86.731  61.507  1.00  0.00           N  
ATOM   2964  CA  HIS B  42      73.532  86.809  60.264  1.00  0.00           C  
ATOM   2965  C   HIS B  42      74.958  86.864  60.683  1.00  0.00           C  
ATOM   2966  O   HIS B  42      75.730  87.702  60.220  1.00  0.00           O  
ATOM   2967  CB  HIS B  42      73.253  88.103  59.481  1.00  0.00           C  
ATOM   2968  CG  HIS B  42      71.858  88.191  58.939  1.00  0.00           C  
ATOM   2969  CD2 HIS B  42      70.992  87.205  58.576  1.00  0.00           C  
ATOM   2970  ND1 HIS B  42      71.205  89.377  58.685  1.00  0.00           N  
ATOM   2971  CE1 HIS B  42      69.986  89.053  58.185  1.00  0.00           C  
ATOM   2972  NE2 HIS B  42      69.811  87.746  58.101  1.00  0.00           N  
ATOM   2973  N   THR B  43      75.334  85.944  61.588  1.00  0.00           N  
ATOM   2974  CA  THR B  43      76.649  85.954  62.146  1.00  0.00           C  
ATOM   2975  C   THR B  43      77.334  84.710  61.695  1.00  0.00           C  
ATOM   2976  O   THR B  43      78.136  84.144  62.436  1.00  0.00           O  
ATOM   2977  CB  THR B  43      76.576  85.818  63.637  1.00  0.00           C  
ATOM   2978  CG2 THR B  43      75.585  86.849  64.188  1.00  0.00           C  
ATOM   2979  OG1 THR B  43      76.107  84.521  63.977  1.00  0.00           O  
ATOM   2980  N   LEU B  44      77.064  84.237  60.469  1.00  0.00           N  
ATOM   2981  CA  LEU B  44      77.648  82.959  60.217  1.00  0.00           C  
ATOM   2982  C   LEU B  44      79.151  82.978  60.175  1.00  0.00           C  
ATOM   2983  O   LEU B  44      79.796  82.445  61.075  1.00  0.00           O  
ATOM   2984  CB  LEU B  44      77.141  82.307  58.918  1.00  0.00           C  
ATOM   2985  CG  LEU B  44      75.654  81.908  58.989  1.00  0.00           C  
ATOM   2986  CD1 LEU B  44      74.747  83.143  59.106  1.00  0.00           C  
ATOM   2987  CD2 LEU B  44      75.261  80.975  57.832  1.00  0.00           C  
ATOM   2988  N   ARG B  45      79.752  83.637  59.164  1.00  0.00           N  
ATOM   2989  CA  ARG B  45      81.180  83.534  58.990  1.00  0.00           C  
ATOM   2990  C   ARG B  45      81.986  84.281  60.006  1.00  0.00           C  
ATOM   2991  O   ARG B  45      82.834  83.712  60.693  1.00  0.00           O  
ATOM   2992  CB  ARG B  45      81.625  84.028  57.603  1.00  0.00           C  
ATOM   2993  CG  ARG B  45      81.067  83.179  56.458  1.00  0.00           C  
ATOM   2994  CD  ARG B  45      81.495  83.651  55.067  1.00  0.00           C  
ATOM   2995  NE  ARG B  45      82.946  83.352  54.911  1.00  0.00           N  
ATOM   2996  CZ  ARG B  45      83.875  84.284  55.271  1.00  0.00           C  
ATOM   2997  NH1 ARG B  45      83.474  85.483  55.786  1.00  0.00           N1+
ATOM   2998  NH2 ARG B  45      85.205  84.019  55.114  1.00  0.00           N  
ATOM   2999  N   TYR B  46      81.721  85.590  60.141  1.00  0.00           N  
ATOM   3000  CA  TYR B  46      82.541  86.413  60.981  1.00  0.00           C  
ATOM   3001  C   TYR B  46      82.350  86.033  62.403  1.00  0.00           C  
ATOM   3002  O   TYR B  46      83.308  85.961  63.173  1.00  0.00           O  
ATOM   3003  CB  TYR B  46      82.226  87.914  60.854  1.00  0.00           C  
ATOM   3004  CG  TYR B  46      82.628  88.340  59.484  1.00  0.00           C  
ATOM   3005  CD1 TYR B  46      83.951  88.576  59.189  1.00  0.00           C  
ATOM   3006  CD2 TYR B  46      81.684  88.511  58.498  1.00  0.00           C  
ATOM   3007  CE1 TYR B  46      84.330  88.971  57.927  1.00  0.00           C  
ATOM   3008  CE2 TYR B  46      82.056  88.906  57.234  1.00  0.00           C  
ATOM   3009  CZ  TYR B  46      83.380  89.136  56.947  1.00  0.00           C  
ATOM   3010  OH  TYR B  46      83.763  89.540  55.651  1.00  0.00           O  
ATOM   3011  N   LEU B  47      81.090  85.787  62.792  1.00  0.00           N  
ATOM   3012  CA  LEU B  47      80.833  85.509  64.168  1.00  0.00           C  
ATOM   3013  C   LEU B  47      81.477  84.223  64.557  1.00  0.00           C  
ATOM   3014  O   LEU B  47      81.993  84.106  65.666  1.00  0.00           O  
ATOM   3015  CB  LEU B  47      79.346  85.432  64.529  1.00  0.00           C  
ATOM   3016  CG  LEU B  47      79.087  85.162  66.023  1.00  0.00           C  
ATOM   3017  CD1 LEU B  47      79.659  86.289  66.898  1.00  0.00           C  
ATOM   3018  CD2 LEU B  47      77.595  84.916  66.298  1.00  0.00           C  
ATOM   3019  N   VAL B  48      81.465  83.215  63.664  1.00  0.00           N  
ATOM   3020  CA  VAL B  48      82.029  81.953  64.040  1.00  0.00           C  
ATOM   3021  C   VAL B  48      83.491  82.123  64.317  1.00  0.00           C  
ATOM   3022  O   VAL B  48      84.006  81.600  65.303  1.00  0.00           O  
ATOM   3023  CB  VAL B  48      81.852  80.873  63.007  1.00  0.00           C  
ATOM   3024  CG1 VAL B  48      82.696  81.193  61.764  1.00  0.00           C  
ATOM   3025  CG2 VAL B  48      82.201  79.530  63.666  1.00  0.00           C  
ATOM   3026  N   LEU B  49      84.198  82.884  63.460  1.00  0.00           N  
ATOM   3027  CA  LEU B  49      85.611  83.077  63.619  1.00  0.00           C  
ATOM   3028  C   LEU B  49      85.857  83.791  64.911  1.00  0.00           C  
ATOM   3029  O   LEU B  49      86.771  83.446  65.660  1.00  0.00           O  
ATOM   3030  CB  LEU B  49      86.208  83.943  62.494  1.00  0.00           C  
ATOM   3031  CG  LEU B  49      86.102  83.301  61.097  1.00  0.00           C  
ATOM   3032  CD1 LEU B  49      86.716  84.206  60.017  1.00  0.00           C  
ATOM   3033  CD2 LEU B  49      86.694  81.883  61.089  1.00  0.00           C  
ATOM   3034  N   HIS B  50      85.038  84.815  65.206  1.00  0.00           N  
ATOM   3035  CA  HIS B  50      85.241  85.610  66.384  1.00  0.00           C  
ATOM   3036  C   HIS B  50      85.026  84.797  67.624  1.00  0.00           C  
ATOM   3037  O   HIS B  50      85.821  84.849  68.560  1.00  0.00           O  
ATOM   3038  CB  HIS B  50      84.290  86.815  66.457  1.00  0.00           C  
ATOM   3039  CG  HIS B  50      84.626  87.743  67.584  1.00  0.00           C  
ATOM   3040  CD2 HIS B  50      85.441  88.832  67.599  1.00  0.00           C  
ATOM   3041  ND1 HIS B  50      84.139  87.622  68.866  1.00  0.00           N  
ATOM   3042  CE1 HIS B  50      84.678  88.637  69.588  1.00  0.00           C  
ATOM   3043  NE2 HIS B  50      85.475  89.397  68.861  1.00  0.00           N  
ATOM   3044  N   LEU B  51      83.932  84.022  67.674  1.00  0.00           N  
ATOM   3045  CA  LEU B  51      83.633  83.303  68.877  1.00  0.00           C  
ATOM   3046  C   LEU B  51      84.651  82.224  69.096  1.00  0.00           C  
ATOM   3047  O   LEU B  51      85.048  81.957  70.230  1.00  0.00           O  
ATOM   3048  CB  LEU B  51      82.230  82.684  68.854  1.00  0.00           C  
ATOM   3049  CG  LEU B  51      81.791  82.196  70.240  1.00  0.00           C  
ATOM   3050  CD1 LEU B  51      81.746  83.364  71.237  1.00  0.00           C  
ATOM   3051  CD2 LEU B  51      80.452  81.457  70.170  1.00  0.00           C  
ATOM   3052  N   ALA B  52      85.095  81.561  68.010  1.00  0.00           N  
ATOM   3053  CA  ALA B  52      86.053  80.501  68.136  1.00  0.00           C  
ATOM   3054  C   ALA B  52      87.315  81.072  68.698  1.00  0.00           C  
ATOM   3055  O   ALA B  52      87.948  80.468  69.563  1.00  0.00           O  
ATOM   3056  CB  ALA B  52      86.403  79.851  66.787  1.00  0.00           C  
ATOM   3057  N   SER B  53      87.715  82.264  68.220  1.00  0.00           N  
ATOM   3058  CA  SER B  53      88.929  82.860  68.699  1.00  0.00           C  
ATOM   3059  C   SER B  53      88.764  83.199  70.150  1.00  0.00           C  
ATOM   3060  O   SER B  53      89.717  83.126  70.922  1.00  0.00           O  
ATOM   3061  CB  SER B  53      89.317  84.145  67.944  1.00  0.00           C  
ATOM   3062  OG  SER B  53      88.347  85.158  68.157  1.00  0.00           O  
ATOM   3063  N   LEU B  54      87.537  83.574  70.557  1.00  0.00           N  
ATOM   3064  CA  LEU B  54      87.253  83.948  71.916  1.00  0.00           C  
ATOM   3065  C   LEU B  54      87.510  82.776  72.808  1.00  0.00           C  
ATOM   3066  O   LEU B  54      88.188  82.889  73.829  1.00  0.00           O  
ATOM   3067  CB  LEU B  54      85.766  84.350  72.063  1.00  0.00           C  
ATOM   3068  CG  LEU B  54      85.273  84.787  73.462  1.00  0.00           C  
ATOM   3069  CD1 LEU B  54      85.238  83.628  74.470  1.00  0.00           C  
ATOM   3070  CD2 LEU B  54      86.044  86.009  73.975  1.00  0.00           C  
ATOM   3071  N   GLN B  55      86.981  81.601  72.430  1.00  0.00           N  
ATOM   3072  CA  GLN B  55      87.100  80.445  73.264  1.00  0.00           C  
ATOM   3073  C   GLN B  55      88.528  80.011  73.315  1.00  0.00           C  
ATOM   3074  O   GLN B  55      89.018  79.600  74.365  1.00  0.00           O  
ATOM   3075  CB  GLN B  55      86.255  79.269  72.756  1.00  0.00           C  
ATOM   3076  CG  GLN B  55      85.988  78.240  73.849  1.00  0.00           C  
ATOM   3077  CD  GLN B  55      85.118  78.941  74.884  1.00  0.00           C  
ATOM   3078  NE2 GLN B  55      84.720  78.198  75.950  1.00  0.00           N  
ATOM   3079  OE1 GLN B  55      84.801  80.122  74.747  1.00  0.00           O  
ATOM   3080  N   LEU B  56      89.236  80.090  72.174  1.00  0.00           N  
ATOM   3081  CA  LEU B  56      90.596  79.639  72.116  1.00  0.00           C  
ATOM   3082  C   LEU B  56      91.429  80.497  73.016  1.00  0.00           C  
ATOM   3083  O   LEU B  56      92.321  80.003  73.705  1.00  0.00           O  
ATOM   3084  CB  LEU B  56      91.174  79.688  70.690  1.00  0.00           C  
ATOM   3085  CG  LEU B  56      92.613  79.152  70.583  1.00  0.00           C  
ATOM   3086  CD1 LEU B  56      92.704  77.706  71.096  1.00  0.00           C  
ATOM   3087  CD2 LEU B  56      93.146  79.283  69.147  1.00  0.00           C  
ATOM   3088  N   GLY B  57      91.162  81.815  73.032  1.00  0.00           N  
ATOM   3089  CA  GLY B  57      91.918  82.705  73.865  1.00  0.00           C  
ATOM   3090  C   GLY B  57      91.684  82.358  75.302  1.00  0.00           C  
ATOM   3091  O   GLY B  57      92.609  82.380  76.111  1.00  0.00           O  
ATOM   3092  N   LEU B  58      90.425  82.043  75.660  1.00  0.00           N  
ATOM   3093  CA  LEU B  58      90.093  81.743  77.023  1.00  0.00           C  
ATOM   3094  C   LEU B  58      90.815  80.503  77.450  1.00  0.00           C  
ATOM   3095  O   LEU B  58      91.334  80.438  78.563  1.00  0.00           O  
ATOM   3096  CB  LEU B  58      88.590  81.497  77.235  1.00  0.00           C  
ATOM   3097  CG  LEU B  58      87.728  82.754  77.021  1.00  0.00           C  
ATOM   3098  CD1 LEU B  58      86.238  82.454  77.247  1.00  0.00           C  
ATOM   3099  CD2 LEU B  58      88.233  83.925  77.879  1.00  0.00           C  
ATOM   3100  N   LEU B  59      90.864  79.477  76.578  1.00  0.00           N  
ATOM   3101  CA  LEU B  59      91.538  78.265  76.949  1.00  0.00           C  
ATOM   3102  C   LEU B  59      92.989  78.542  77.155  1.00  0.00           C  
ATOM   3103  O   LEU B  59      93.593  78.033  78.097  1.00  0.00           O  
ATOM   3104  CB  LEU B  59      91.434  77.125  75.920  1.00  0.00           C  
ATOM   3105  CG  LEU B  59      90.116  76.337  76.000  1.00  0.00           C  
ATOM   3106  CD1 LEU B  59      90.020  75.585  77.338  1.00  0.00           C  
ATOM   3107  CD2 LEU B  59      88.892  77.222  75.722  1.00  0.00           C  
ATOM   3108  N   LEU B  60      93.590  79.363  76.279  1.00  0.00           N  
ATOM   3109  CA  LEU B  60      94.992  79.646  76.387  1.00  0.00           C  
ATOM   3110  C   LEU B  60      95.240  80.372  77.674  1.00  0.00           C  
ATOM   3111  O   LEU B  60      96.259  80.171  78.331  1.00  0.00           O  
ATOM   3112  CB  LEU B  60      95.522  80.523  75.240  1.00  0.00           C  
ATOM   3113  CG  LEU B  60      97.028  80.826  75.351  1.00  0.00           C  
ATOM   3114  CD1 LEU B  60      97.859  79.535  75.273  1.00  0.00           C  
ATOM   3115  CD2 LEU B  60      97.468  81.873  74.316  1.00  0.00           C  
ATOM   3116  N   ASN B  61      94.315  81.261  78.068  1.00  0.00           N  
ATOM   3117  CA  ASN B  61      94.496  81.992  79.286  1.00  0.00           C  
ATOM   3118  C   ASN B  61      94.495  81.009  80.417  1.00  0.00           C  
ATOM   3119  O   ASN B  61      95.272  81.133  81.362  1.00  0.00           O  
ATOM   3120  CB  ASN B  61      93.366  83.009  79.534  1.00  0.00           C  
ATOM   3121  CG  ASN B  61      93.815  83.991  80.608  1.00  0.00           C  
ATOM   3122  ND2 ASN B  61      93.347  85.263  80.494  1.00  0.00           N  
ATOM   3123  OD1 ASN B  61      94.563  83.643  81.520  1.00  0.00           O  
ATOM   3124  N   GLY B  62      93.613  79.995  80.340  1.00  0.00           N  
ATOM   3125  CA  GLY B  62      93.503  79.014  81.381  1.00  0.00           C  
ATOM   3126  C   GLY B  62      94.787  78.253  81.499  1.00  0.00           C  
ATOM   3127  O   GLY B  62      95.230  77.953  82.607  1.00  0.00           O  
ATOM   3128  N   VAL B  63      95.409  77.892  80.358  1.00  0.00           N  
ATOM   3129  CA  VAL B  63      96.627  77.134  80.421  1.00  0.00           C  
ATOM   3130  C   VAL B  63      97.707  77.977  81.027  1.00  0.00           C  
ATOM   3131  O   VAL B  63      98.543  77.478  81.780  1.00  0.00           O  
ATOM   3132  CB  VAL B  63      97.091  76.571  79.102  1.00  0.00           C  
ATOM   3133  CG1 VAL B  63      96.023  75.585  78.605  1.00  0.00           C  
ATOM   3134  CG2 VAL B  63      97.397  77.699  78.110  1.00  0.00           C  
ATOM   3135  N   CYS B  64      97.718  79.287  80.721  1.00  0.00           N  
ATOM   3136  CA  CYS B  64      98.730  80.162  81.240  1.00  0.00           C  
ATOM   3137  C   CYS B  64      98.619  80.203  82.733  1.00  0.00           C  
ATOM   3138  O   CYS B  64      99.630  80.246  83.432  1.00  0.00           O  
ATOM   3139  CB  CYS B  64      98.590  81.605  80.727  1.00  0.00           C  
ATOM   3140  SG  CYS B  64      98.858  81.732  78.933  1.00  0.00           S  
ATOM   3141  N   SER B  65      97.378  80.222  83.257  1.00  0.00           N  
ATOM   3142  CA  SER B  65      97.155  80.257  84.676  1.00  0.00           C  
ATOM   3143  C   SER B  65      97.597  78.955  85.270  1.00  0.00           C  
ATOM   3144  O   SER B  65      98.128  78.910  86.378  1.00  0.00           O  
ATOM   3145  CB  SER B  65      95.672  80.451  85.041  1.00  0.00           C  
ATOM   3146  OG  SER B  65      95.217  81.715  84.580  1.00  0.00           O  
ATOM   3147  N   LEU B  66      97.388  77.856  84.525  1.00  0.00           N  
ATOM   3148  CA  LEU B  66      97.713  76.530  84.963  1.00  0.00           C  
ATOM   3149  C   LEU B  66      99.199  76.438  85.115  1.00  0.00           C  
ATOM   3150  O   LEU B  66      99.702  75.712  85.970  1.00  0.00           O  
ATOM   3151  CB  LEU B  66      97.244  75.457  83.962  1.00  0.00           C  
ATOM   3152  CG  LEU B  66      97.445  74.009  84.446  1.00  0.00           C  
ATOM   3153  CD1 LEU B  66      96.605  73.722  85.701  1.00  0.00           C  
ATOM   3154  CD2 LEU B  66      97.170  73.001  83.318  1.00  0.00           C  
ATOM   3155  N   ALA B  67      99.945  77.180  84.277  1.00  0.00           N  
ATOM   3156  CA  ALA B  67     101.379  77.131  84.300  1.00  0.00           C  
ATOM   3157  C   ALA B  67     101.862  77.553  85.654  1.00  0.00           C  
ATOM   3158  O   ALA B  67     102.822  76.988  86.173  1.00  0.00           O  
ATOM   3159  CB  ALA B  67     102.021  78.072  83.266  1.00  0.00           C  
ATOM   3160  N   GLU B  68     101.251  78.598  86.243  1.00  0.00           N  
ATOM   3161  CA  GLU B  68     101.632  79.037  87.556  1.00  0.00           C  
ATOM   3162  C   GLU B  68     101.175  78.038  88.582  1.00  0.00           C  
ATOM   3163  O   GLU B  68     101.916  77.675  89.493  1.00  0.00           O  
ATOM   3164  CB  GLU B  68     101.002  80.392  87.919  1.00  0.00           C  
ATOM   3165  CG  GLU B  68     101.399  80.912  89.302  1.00  0.00           C  
ATOM   3166  CD  GLU B  68     100.702  82.249  89.507  1.00  0.00           C  
ATOM   3167  OE1 GLU B  68      99.930  82.659  88.599  1.00  0.00           O  
ATOM   3168  OE2 GLU B  68     100.934  82.882  90.572  1.00  0.00           O1-
ATOM   3169  N   GLU B  69      99.935  77.543  88.413  1.00  0.00           N  
ATOM   3170  CA  GLU B  69      99.224  76.679  89.314  1.00  0.00           C  
ATOM   3171  C   GLU B  69      99.868  75.331  89.407  1.00  0.00           C  
ATOM   3172  O   GLU B  69      99.560  74.560  90.312  1.00  0.00           O  
ATOM   3173  CB  GLU B  69      97.751  76.492  88.916  1.00  0.00           C  
ATOM   3174  CG  GLU B  69      96.939  77.786  89.027  1.00  0.00           C  
ATOM   3175  CD  GLU B  69      96.869  78.182  90.497  1.00  0.00           C  
ATOM   3176  OE1 GLU B  69      96.953  77.267  91.359  1.00  0.00           O  
ATOM   3177  OE2 GLU B  69      96.732  79.403  90.778  1.00  0.00           O1-
ATOM   3178  N   LEU B  70     100.726  74.983  88.437  1.00  0.00           N  
ATOM   3179  CA  LEU B  70     101.380  73.705  88.379  1.00  0.00           C  
ATOM   3180  C   LEU B  70     102.253  73.499  89.591  1.00  0.00           C  
ATOM   3181  O   LEU B  70     102.429  72.366  90.034  1.00  0.00           O  
ATOM   3182  CB  LEU B  70     102.277  73.560  87.137  1.00  0.00           C  
ATOM   3183  CG  LEU B  70     102.992  72.200  87.044  1.00  0.00           C  
ATOM   3184  CD1 LEU B  70     101.985  71.050  86.882  1.00  0.00           C  
ATOM   3185  CD2 LEU B  70     104.067  72.208  85.944  1.00  0.00           C  
ATOM   3186  N   ARG B  71     102.853  74.575  90.135  1.00  0.00           N  
ATOM   3187  CA  ARG B  71     103.779  74.489  91.240  1.00  0.00           C  
ATOM   3188  C   ARG B  71     103.121  74.005  92.511  1.00  0.00           C  
ATOM   3189  O   ARG B  71     103.717  73.249  93.276  1.00  0.00           O  
ATOM   3190  CB  ARG B  71     104.447  75.841  91.549  1.00  0.00           C  
ATOM   3191  CG  ARG B  71     105.468  75.783  92.688  1.00  0.00           C  
ATOM   3192  CD  ARG B  71     104.912  76.235  94.040  1.00  0.00           C  
ATOM   3193  NE  ARG B  71     104.564  77.679  93.919  1.00  0.00           N  
ATOM   3194  CZ  ARG B  71     103.879  78.303  94.921  1.00  0.00           C  
ATOM   3195  NH1 ARG B  71     103.513  77.605  96.035  1.00  0.00           N1+
ATOM   3196  NH2 ARG B  71     103.562  79.626  94.809  1.00  0.00           N  
ATOM   3197  N   HIS B  72     101.864  74.418  92.740  1.00  0.00           N  
ATOM   3198  CA  HIS B  72     101.039  74.264  93.914  1.00  0.00           C  
ATOM   3199  C   HIS B  72     100.556  72.860  94.168  1.00  0.00           C  
ATOM   3200  O   HIS B  72      99.674  72.673  94.998  1.00  0.00           O  
ATOM   3201  CB  HIS B  72      99.798  75.170  93.886  1.00  0.00           C  
ATOM   3202  CG  HIS B  72     100.162  76.623  93.911  1.00  0.00           C  
ATOM   3203  CD2 HIS B  72     100.194  77.539  92.904  1.00  0.00           C  
ATOM   3204  ND1 HIS B  72     100.557  77.296  95.045  1.00  0.00           N  
ATOM   3205  CE1 HIS B  72     100.807  78.577  94.672  1.00  0.00           C  
ATOM   3206  NE2 HIS B  72     100.600  78.772  93.383  1.00  0.00           N  
ATOM   3207  N   ILE B  73     100.982  71.843  93.404  1.00  0.00           N  
ATOM   3208  CA  ILE B  73     100.365  70.554  93.580  1.00  0.00           C  
ATOM   3209  C   ILE B  73     100.527  69.970  94.960  1.00  0.00           C  
ATOM   3210  O   ILE B  73      99.533  69.664  95.614  1.00  0.00           O  
ATOM   3211  CB  ILE B  73     100.912  69.540  92.620  1.00  0.00           C  
ATOM   3212  CG1 ILE B  73     100.662  69.993  91.172  1.00  0.00           C  
ATOM   3213  CG2 ILE B  73     100.290  68.175  92.958  1.00  0.00           C  
ATOM   3214  CD1 ILE B  73     101.442  69.185  90.135  1.00  0.00           C  
ATOM   3215  N   HIS B  74     101.760  69.821  95.476  1.00  0.00           N  
ATOM   3216  CA  HIS B  74     101.883  69.141  96.738  1.00  0.00           C  
ATOM   3217  C   HIS B  74     101.255  69.935  97.838  1.00  0.00           C  
ATOM   3218  O   HIS B  74     100.512  69.403  98.662  1.00  0.00           O  
ATOM   3219  CB  HIS B  74     103.345  68.860  97.123  1.00  0.00           C  
ATOM   3220  CG  HIS B  74     103.977  67.822  96.245  1.00  0.00           C  
ATOM   3221  CD2 HIS B  74     104.127  66.483  96.445  1.00  0.00           C  
ATOM   3222  ND1 HIS B  74     104.533  68.080  95.011  1.00  0.00           N  
ATOM   3223  CE1 HIS B  74     104.987  66.895  94.530  1.00  0.00           C  
ATOM   3224  NE2 HIS B  74     104.763  65.897  95.366  1.00  0.00           N  
ATOM   3225  N   SER B  75     101.561  71.240  97.890  1.00  0.00           N  
ATOM   3226  CA  SER B  75     101.083  72.067  98.956  1.00  0.00           C  
ATOM   3227  C   SER B  75      99.596  72.275  98.919  1.00  0.00           C  
ATOM   3228  O   SER B  75      98.908  71.963  99.888  1.00  0.00           O  
ATOM   3229  CB  SER B  75     101.749  73.455  98.969  1.00  0.00           C  
ATOM   3230  OG  SER B  75     101.436  74.166  97.780  1.00  0.00           O  
ATOM   3231  N   ARG B  76      99.083  72.923  97.853  1.00  0.00           N  
ATOM   3232  CA  ARG B  76      97.685  73.249  97.753  1.00  0.00           C  
ATOM   3233  C   ARG B  76      96.764  72.125  97.357  1.00  0.00           C  
ATOM   3234  O   ARG B  76      95.825  71.780  98.072  1.00  0.00           O  
ATOM   3235  CB  ARG B  76      97.456  74.382  96.737  1.00  0.00           C  
ATOM   3236  CG  ARG B  76      96.058  75.000  96.766  1.00  0.00           C  
ATOM   3237  CD  ARG B  76      95.887  76.120  95.737  1.00  0.00           C  
ATOM   3238  NE  ARG B  76      96.989  77.097  95.967  1.00  0.00           N  
ATOM   3239  CZ  ARG B  76      96.820  78.143  96.828  1.00  0.00           C  
ATOM   3240  NH1 ARG B  76      95.622  78.326  97.455  1.00  0.00           N1+
ATOM   3241  NH2 ARG B  76      97.852  79.005  97.062  1.00  0.00           N  
ATOM   3242  N   TYR B  77      97.022  71.538  96.174  1.00  0.00           N  
ATOM   3243  CA  TYR B  77      96.116  70.610  95.555  1.00  0.00           C  
ATOM   3244  C   TYR B  77      96.072  69.252  96.157  1.00  0.00           C  
ATOM   3245  O   TYR B  77      94.982  68.716  96.335  1.00  0.00           O  
ATOM   3246  CB  TYR B  77      96.364  70.456  94.045  1.00  0.00           C  
ATOM   3247  CG  TYR B  77      95.969  71.756  93.434  1.00  0.00           C  
ATOM   3248  CD1 TYR B  77      94.638  72.063  93.274  1.00  0.00           C  
ATOM   3249  CD2 TYR B  77      96.916  72.664  93.020  1.00  0.00           C  
ATOM   3250  CE1 TYR B  77      94.254  73.258  92.714  1.00  0.00           C  
ATOM   3251  CE2 TYR B  77      96.538  73.862  92.458  1.00  0.00           C  
ATOM   3252  CZ  TYR B  77      95.205  74.160  92.306  1.00  0.00           C  
ATOM   3253  OH  TYR B  77      94.813  75.388  91.730  1.00  0.00           O  
ATOM   3254  N   ARG B  78      97.255  68.679  96.449  1.00  0.00           N  
ATOM   3255  CA  ARG B  78      97.463  67.323  96.879  1.00  0.00           C  
ATOM   3256  C   ARG B  78      97.886  66.645  95.623  1.00  0.00           C  
ATOM   3257  O   ARG B  78      97.856  67.258  94.558  1.00  0.00           O  
ATOM   3258  CB  ARG B  78      96.238  66.565  97.431  1.00  0.00           C  
ATOM   3259  CG  ARG B  78      95.626  67.188  98.687  1.00  0.00           C  
ATOM   3260  CD  ARG B  78      96.557  67.209  99.901  1.00  0.00           C  
ATOM   3261  NE  ARG B  78      95.746  67.662 101.067  1.00  0.00           N  
ATOM   3262  CZ  ARG B  78      96.318  68.378 102.078  1.00  0.00           C  
ATOM   3263  NH1 ARG B  78      97.633  68.739 102.008  1.00  0.00           N1+
ATOM   3264  NH2 ARG B  78      95.570  68.740 103.161  1.00  0.00           N  
ATOM   3265  N   GLY B  79      98.305  65.371  95.679  1.00  0.00           N  
ATOM   3266  CA  GLY B  79      98.693  64.802  94.423  1.00  0.00           C  
ATOM   3267  C   GLY B  79      97.447  64.494  93.655  1.00  0.00           C  
ATOM   3268  O   GLY B  79      96.899  63.397  93.751  1.00  0.00           O  
ATOM   3269  N   SER B  80      96.961  65.470  92.859  1.00  0.00           N  
ATOM   3270  CA  SER B  80      95.813  65.214  92.041  1.00  0.00           C  
ATOM   3271  C   SER B  80      95.900  66.107  90.844  1.00  0.00           C  
ATOM   3272  O   SER B  80      95.842  67.329  90.960  1.00  0.00           O  
ATOM   3273  CB  SER B  80      94.476  65.518  92.739  1.00  0.00           C  
ATOM   3274  OG  SER B  80      94.384  66.902  93.048  1.00  0.00           O  
ATOM   3275  N   TYR B  81      96.067  65.502  89.654  1.00  0.00           N  
ATOM   3276  CA  TYR B  81      96.138  66.239  88.426  1.00  0.00           C  
ATOM   3277  C   TYR B  81      94.778  66.782  88.108  1.00  0.00           C  
ATOM   3278  O   TYR B  81      94.621  67.948  87.751  1.00  0.00           O  
ATOM   3279  CB  TYR B  81      96.557  65.351  87.241  1.00  0.00           C  
ATOM   3280  CG  TYR B  81      97.902  64.789  87.554  1.00  0.00           C  
ATOM   3281  CD1 TYR B  81      99.047  65.510  87.303  1.00  0.00           C  
ATOM   3282  CD2 TYR B  81      98.016  63.532  88.103  1.00  0.00           C  
ATOM   3283  CE1 TYR B  81     100.284  64.984  87.596  1.00  0.00           C  
ATOM   3284  CE2 TYR B  81      99.249  63.001  88.398  1.00  0.00           C  
ATOM   3285  CZ  TYR B  81     100.387  63.728  88.144  1.00  0.00           C  
ATOM   3286  OH  TYR B  81     101.656  63.188  88.445  1.00  0.00           O  
ATOM   3287  N   TRP B  82      93.749  65.926  88.254  1.00  0.00           N  
ATOM   3288  CA  TRP B  82      92.401  66.257  87.890  1.00  0.00           C  
ATOM   3289  C   TRP B  82      91.895  67.395  88.707  1.00  0.00           C  
ATOM   3290  O   TRP B  82      91.320  68.342  88.171  1.00  0.00           O  
ATOM   3291  CB  TRP B  82      91.431  65.080  88.090  1.00  0.00           C  
ATOM   3292  CG  TRP B  82      89.977  65.444  87.908  1.00  0.00           C  
ATOM   3293  CD1 TRP B  82      89.029  65.682  88.860  1.00  0.00           C  
ATOM   3294  CD2 TRP B  82      89.335  65.641  86.639  1.00  0.00           C  
ATOM   3295  CE2 TRP B  82      88.009  65.990  86.897  1.00  0.00           C  
ATOM   3296  CE3 TRP B  82      89.813  65.545  85.364  1.00  0.00           C  
ATOM   3297  NE1 TRP B  82      87.835  66.008  88.264  1.00  0.00           N  
ATOM   3298  CZ2 TRP B  82      87.137  66.248  85.878  1.00  0.00           C  
ATOM   3299  CZ3 TRP B  82      88.929  65.802  84.339  1.00  0.00           C  
ATOM   3300  CH2 TRP B  82      87.618  66.146  84.592  1.00  0.00           C  
ATOM   3301  N   ARG B  83      92.101  67.339  90.032  1.00  0.00           N  
ATOM   3302  CA  ARG B  83      91.567  68.362  90.878  1.00  0.00           C  
ATOM   3303  C   ARG B  83      92.201  69.672  90.539  1.00  0.00           C  
ATOM   3304  O   ARG B  83      91.532  70.703  90.524  1.00  0.00           O  
ATOM   3305  CB  ARG B  83      91.809  68.102  92.374  1.00  0.00           C  
ATOM   3306  CG  ARG B  83      90.991  66.935  92.927  1.00  0.00           C  
ATOM   3307  CD  ARG B  83      89.516  66.994  92.522  1.00  0.00           C  
ATOM   3308  NE  ARG B  83      88.786  65.960  93.306  1.00  0.00           N  
ATOM   3309  CZ  ARG B  83      88.212  66.301  94.496  1.00  0.00           C  
ATOM   3310  NH1 ARG B  83      88.275  67.592  94.935  1.00  0.00           N1+
ATOM   3311  NH2 ARG B  83      87.566  65.356  95.240  1.00  0.00           N  
ATOM   3312  N   THR B  84      93.516  69.674  90.260  1.00  0.00           N  
ATOM   3313  CA  THR B  84      94.183  70.918  90.010  1.00  0.00           C  
ATOM   3314  C   THR B  84      93.617  71.576  88.789  1.00  0.00           C  
ATOM   3315  O   THR B  84      93.296  72.763  88.809  1.00  0.00           O  
ATOM   3316  CB  THR B  84      95.660  70.760  89.791  1.00  0.00           C  
ATOM   3317  CG2 THR B  84      96.260  70.042  91.011  1.00  0.00           C  
ATOM   3318  OG1 THR B  84      95.910  70.010  88.612  1.00  0.00           O  
ATOM   3319  N   VAL B  85      93.478  70.816  87.687  1.00  0.00           N  
ATOM   3320  CA  VAL B  85      92.975  71.361  86.457  1.00  0.00           C  
ATOM   3321  C   VAL B  85      91.550  71.772  86.647  1.00  0.00           C  
ATOM   3322  O   VAL B  85      91.131  72.834  86.189  1.00  0.00           O  
ATOM   3323  CB  VAL B  85      93.024  70.370  85.331  1.00  0.00           C  
ATOM   3324  CG1 VAL B  85      92.349  70.987  84.095  1.00  0.00           C  
ATOM   3325  CG2 VAL B  85      94.492  69.973  85.102  1.00  0.00           C  
ATOM   3326  N   ARG B  86      90.762  70.941  87.350  1.00  0.00           N  
ATOM   3327  CA  ARG B  86      89.375  71.262  87.506  1.00  0.00           C  
ATOM   3328  C   ARG B  86      89.266  72.555  88.249  1.00  0.00           C  
ATOM   3329  O   ARG B  86      88.412  73.378  87.932  1.00  0.00           O  
ATOM   3330  CB  ARG B  86      88.565  70.188  88.262  1.00  0.00           C  
ATOM   3331  CG  ARG B  86      89.051  69.895  89.682  1.00  0.00           C  
ATOM   3332  CD  ARG B  86      88.203  68.857  90.418  1.00  0.00           C  
ATOM   3333  NE  ARG B  86      86.888  69.489  90.721  1.00  0.00           N  
ATOM   3334  CZ  ARG B  86      85.877  68.743  91.253  1.00  0.00           C  
ATOM   3335  NH1 ARG B  86      86.061  67.411  91.487  1.00  0.00           N1+
ATOM   3336  NH2 ARG B  86      84.681  69.329  91.552  1.00  0.00           N  
ATOM   3337  N   ALA B  87      90.105  72.755  89.283  1.00  0.00           N  
ATOM   3338  CA  ALA B  87      90.069  73.968  90.052  1.00  0.00           C  
ATOM   3339  C   ALA B  87      90.542  75.153  89.252  1.00  0.00           C  
ATOM   3340  O   ALA B  87      89.982  76.242  89.362  1.00  0.00           O  
ATOM   3341  CB  ALA B  87      90.949  73.893  91.311  1.00  0.00           C  
ATOM   3342  N   CYS B  88      91.632  74.988  88.473  1.00  0.00           N  
ATOM   3343  CA  CYS B  88      92.223  76.081  87.740  1.00  0.00           C  
ATOM   3344  C   CYS B  88      91.376  76.576  86.602  1.00  0.00           C  
ATOM   3345  O   CYS B  88      91.220  77.781  86.413  1.00  0.00           O  
ATOM   3346  CB  CYS B  88      93.585  75.716  87.127  1.00  0.00           C  
ATOM   3347  SG  CYS B  88      94.853  75.385  88.383  1.00  0.00           S  
ATOM   3348  N   LEU B  89      90.887  75.645  85.765  1.00  0.00           N  
ATOM   3349  CA  LEU B  89      90.106  75.912  84.587  1.00  0.00           C  
ATOM   3350  C   LEU B  89      88.680  76.256  84.894  1.00  0.00           C  
ATOM   3351  O   LEU B  89      88.019  76.930  84.105  1.00  0.00           O  
ATOM   3352  CB  LEU B  89      90.114  74.745  83.585  1.00  0.00           C  
ATOM   3353  CG  LEU B  89      91.513  74.458  83.004  1.00  0.00           C  
ATOM   3354  CD1 LEU B  89      92.070  75.673  82.248  1.00  0.00           C  
ATOM   3355  CD2 LEU B  89      92.481  73.951  84.079  1.00  0.00           C  
ATOM   3356  N   GLY B  90      88.142  75.777  86.030  1.00  0.00           N  
ATOM   3357  CA  GLY B  90      86.745  75.983  86.273  1.00  0.00           C  
ATOM   3358  C   GLY B  90      86.045  74.808  85.669  1.00  0.00           C  
ATOM   3359  O   GLY B  90      86.344  73.671  86.029  1.00  0.00           O  
ATOM   3360  N   CYS B  91      85.068  75.040  84.768  1.00  0.00           N  
ATOM   3361  CA  CYS B  91      84.373  73.930  84.177  1.00  0.00           C  
ATOM   3362  C   CYS B  91      84.862  73.759  82.768  1.00  0.00           C  
ATOM   3363  O   CYS B  91      84.408  74.437  81.849  1.00  0.00           O  
ATOM   3364  CB  CYS B  91      82.850  74.148  84.120  1.00  0.00           C  
ATOM   3365  SG  CYS B  91      81.953  72.753  83.377  1.00  0.00           S  
ATOM   3366  N   PRO B  92      85.797  72.866  82.588  1.00  0.00           N  
ATOM   3367  CA  PRO B  92      86.383  72.547  81.313  1.00  0.00           C  
ATOM   3368  C   PRO B  92      85.406  71.883  80.395  1.00  0.00           C  
ATOM   3369  O   PRO B  92      85.624  71.911  79.185  1.00  0.00           O  
ATOM   3370  CB  PRO B  92      87.571  71.638  81.631  1.00  0.00           C  
ATOM   3371  CG  PRO B  92      87.203  71.006  82.987  1.00  0.00           C  
ATOM   3372  CD  PRO B  92      86.366  72.094  83.679  1.00  0.00           C  
ATOM   3373  N   LEU B  93      84.349  71.251  80.937  1.00  0.00           N  
ATOM   3374  CA  LEU B  93      83.418  70.543  80.106  1.00  0.00           C  
ATOM   3375  C   LEU B  93      82.739  71.521  79.204  1.00  0.00           C  
ATOM   3376  O   LEU B  93      82.574  71.269  78.011  1.00  0.00           O  
ATOM   3377  CB  LEU B  93      82.327  69.825  80.916  1.00  0.00           C  
ATOM   3378  CG  LEU B  93      82.878  68.723  81.842  1.00  0.00           C  
ATOM   3379  CD1 LEU B  93      81.749  68.037  82.628  1.00  0.00           C  
ATOM   3380  CD2 LEU B  93      83.754  67.726  81.067  1.00  0.00           C  
ATOM   3381  N   ARG B  94      82.332  72.677  79.758  1.00  0.00           N  
ATOM   3382  CA  ARG B  94      81.641  73.659  78.978  1.00  0.00           C  
ATOM   3383  C   ARG B  94      82.568  74.143  77.910  1.00  0.00           C  
ATOM   3384  O   ARG B  94      82.178  74.275  76.752  1.00  0.00           O  
ATOM   3385  CB  ARG B  94      81.226  74.884  79.810  1.00  0.00           C  
ATOM   3386  CG  ARG B  94      80.230  74.557  80.925  1.00  0.00           C  
ATOM   3387  CD  ARG B  94      78.767  74.635  80.487  1.00  0.00           C  
ATOM   3388  NE  ARG B  94      78.473  76.058  80.158  1.00  0.00           N  
ATOM   3389  CZ  ARG B  94      77.293  76.390  79.559  1.00  0.00           C  
ATOM   3390  NH1 ARG B  94      76.381  75.418  79.264  1.00  0.00           N1+
ATOM   3391  NH2 ARG B  94      77.023  77.693  79.254  1.00  0.00           N  
ATOM   3392  N   ARG B  95      83.839  74.397  78.269  1.00  0.00           N  
ATOM   3393  CA  ARG B  95      84.778  74.922  77.323  1.00  0.00           C  
ATOM   3394  C   ARG B  95      84.950  73.948  76.205  1.00  0.00           C  
ATOM   3395  O   ARG B  95      84.988  74.334  75.038  1.00  0.00           O  
ATOM   3396  CB  ARG B  95      86.173  75.162  77.924  1.00  0.00           C  
ATOM   3397  CG  ARG B  95      86.230  76.319  78.922  1.00  0.00           C  
ATOM   3398  CD  ARG B  95      87.630  76.548  79.496  1.00  0.00           C  
ATOM   3399  NE  ARG B  95      87.562  77.743  80.383  1.00  0.00           N  
ATOM   3400  CZ  ARG B  95      88.577  77.999  81.259  1.00  0.00           C  
ATOM   3401  NH1 ARG B  95      89.645  77.151  81.335  1.00  0.00           N1+
ATOM   3402  NH2 ARG B  95      88.525  79.104  82.058  1.00  0.00           N  
ATOM   3403  N   GLY B  96      85.061  72.650  76.537  1.00  0.00           N  
ATOM   3404  CA  GLY B  96      85.264  71.655  75.526  1.00  0.00           C  
ATOM   3405  C   GLY B  96      84.076  71.622  74.620  1.00  0.00           C  
ATOM   3406  O   GLY B  96      84.221  71.523  73.403  1.00  0.00           O  
ATOM   3407  N   ALA B  97      82.859  71.709  75.187  1.00  0.00           N  
ATOM   3408  CA  ALA B  97      81.684  71.610  74.371  1.00  0.00           C  
ATOM   3409  C   ALA B  97      81.689  72.736  73.391  1.00  0.00           C  
ATOM   3410  O   ALA B  97      81.447  72.529  72.205  1.00  0.00           O  
ATOM   3411  CB  ALA B  97      80.383  71.712  75.184  1.00  0.00           C  
ATOM   3412  N   LEU B  98      81.999  73.961  73.851  1.00  0.00           N  
ATOM   3413  CA  LEU B  98      82.002  75.073  72.949  1.00  0.00           C  
ATOM   3414  C   LEU B  98      83.072  74.889  71.923  1.00  0.00           C  
ATOM   3415  O   LEU B  98      82.903  75.286  70.771  1.00  0.00           O  
ATOM   3416  CB  LEU B  98      82.212  76.444  73.613  1.00  0.00           C  
ATOM   3417  CG  LEU B  98      80.959  76.980  74.329  1.00  0.00           C  
ATOM   3418  CD1 LEU B  98      80.564  76.117  75.532  1.00  0.00           C  
ATOM   3419  CD2 LEU B  98      81.121  78.462  74.684  1.00  0.00           C  
ATOM   3420  N   LEU B  99      84.215  74.297  72.309  1.00  0.00           N  
ATOM   3421  CA  LEU B  99      85.275  74.128  71.359  1.00  0.00           C  
ATOM   3422  C   LEU B  99      84.777  73.237  70.263  1.00  0.00           C  
ATOM   3423  O   LEU B  99      85.029  73.498  69.089  1.00  0.00           O  
ATOM   3424  CB  LEU B  99      86.535  73.479  71.966  1.00  0.00           C  
ATOM   3425  CG  LEU B  99      87.763  73.431  71.028  1.00  0.00           C  
ATOM   3426  CD1 LEU B  99      87.583  72.466  69.844  1.00  0.00           C  
ATOM   3427  CD2 LEU B  99      88.163  74.847  70.583  1.00  0.00           C  
ATOM   3428  N   LEU B 100      84.053  72.155  70.613  1.00  0.00           N  
ATOM   3429  CA  LEU B 100      83.579  71.260  69.595  1.00  0.00           C  
ATOM   3430  C   LEU B 100      82.627  71.973  68.690  1.00  0.00           C  
ATOM   3431  O   LEU B 100      82.722  71.839  67.473  1.00  0.00           O  
ATOM   3432  CB  LEU B 100      82.862  70.003  70.127  1.00  0.00           C  
ATOM   3433  CG  LEU B 100      83.801  68.888  70.633  1.00  0.00           C  
ATOM   3434  CD1 LEU B 100      84.668  69.340  71.814  1.00  0.00           C  
ATOM   3435  CD2 LEU B 100      83.010  67.605  70.938  1.00  0.00           C  
ATOM   3436  N   LEU B 101      81.692  72.771  69.237  1.00  0.00           N  
ATOM   3437  CA  LEU B 101      80.768  73.413  68.347  1.00  0.00           C  
ATOM   3438  C   LEU B 101      81.534  74.311  67.433  1.00  0.00           C  
ATOM   3439  O   LEU B 101      81.277  74.359  66.232  1.00  0.00           O  
ATOM   3440  CB  LEU B 101      79.699  74.275  69.042  1.00  0.00           C  
ATOM   3441  CG  LEU B 101      78.563  73.475  69.706  1.00  0.00           C  
ATOM   3442  CD1 LEU B 101      79.059  72.612  70.872  1.00  0.00           C  
ATOM   3443  CD2 LEU B 101      77.407  74.403  70.103  1.00  0.00           C  
ATOM   3444  N   SER B 102      82.526  75.025  67.980  1.00  0.00           N  
ATOM   3445  CA  SER B 102      83.294  75.950  67.205  1.00  0.00           C  
ATOM   3446  C   SER B 102      83.925  75.241  66.051  1.00  0.00           C  
ATOM   3447  O   SER B 102      83.820  75.688  64.909  1.00  0.00           O  
ATOM   3448  CB  SER B 102      84.433  76.554  68.040  1.00  0.00           C  
ATOM   3449  OG  SER B 102      85.338  77.246  67.198  1.00  0.00           O  
ATOM   3450  N   ILE B 103      84.594  74.108  66.321  1.00  0.00           N  
ATOM   3451  CA  ILE B 103      85.290  73.398  65.289  1.00  0.00           C  
ATOM   3452  C   ILE B 103      84.332  72.865  64.264  1.00  0.00           C  
ATOM   3453  O   ILE B 103      84.579  72.993  63.066  1.00  0.00           O  
ATOM   3454  CB  ILE B 103      86.118  72.267  65.832  1.00  0.00           C  
ATOM   3455  CG1 ILE B 103      85.235  71.236  66.550  1.00  0.00           C  
ATOM   3456  CG2 ILE B 103      87.217  72.872  66.722  1.00  0.00           C  
ATOM   3457  CD1 ILE B 103      85.993  69.979  66.972  1.00  0.00           C  
ATOM   3458  N   TYR B 104      83.205  72.260  64.688  1.00  0.00           N  
ATOM   3459  CA  TYR B 104      82.313  71.701  63.707  1.00  0.00           C  
ATOM   3460  C   TYR B 104      81.753  72.785  62.838  1.00  0.00           C  
ATOM   3461  O   TYR B 104      81.743  72.672  61.614  1.00  0.00           O  
ATOM   3462  CB  TYR B 104      81.103  70.951  64.300  1.00  0.00           C  
ATOM   3463  CG  TYR B 104      81.553  69.650  64.873  1.00  0.00           C  
ATOM   3464  CD1 TYR B 104      81.957  69.553  66.182  1.00  0.00           C  
ATOM   3465  CD2 TYR B 104      81.567  68.517  64.093  1.00  0.00           C  
ATOM   3466  CE1 TYR B 104      82.370  68.355  66.712  1.00  0.00           C  
ATOM   3467  CE2 TYR B 104      81.979  67.313  64.614  1.00  0.00           C  
ATOM   3468  CZ  TYR B 104      82.381  67.230  65.926  1.00  0.00           C  
ATOM   3469  OH  TYR B 104      82.803  65.995  66.463  1.00  0.00           O  
ATOM   3470  N   PHE B 105      81.293  73.878  63.466  1.00  0.00           N  
ATOM   3471  CA  PHE B 105      80.663  74.983  62.800  1.00  0.00           C  
ATOM   3472  C   PHE B 105      81.645  75.722  61.952  1.00  0.00           C  
ATOM   3473  O   PHE B 105      81.250  76.407  61.011  1.00  0.00           O  
ATOM   3474  CB  PHE B 105      79.989  75.985  63.756  1.00  0.00           C  
ATOM   3475  CG  PHE B 105      78.736  75.347  64.258  1.00  0.00           C  
ATOM   3476  CD1 PHE B 105      77.613  75.309  63.463  1.00  0.00           C  
ATOM   3477  CD2 PHE B 105      78.670  74.797  65.517  1.00  0.00           C  
ATOM   3478  CE1 PHE B 105      76.451  74.726  63.912  1.00  0.00           C  
ATOM   3479  CE2 PHE B 105      77.512  74.213  65.974  1.00  0.00           C  
ATOM   3480  CZ  PHE B 105      76.398  74.175  65.170  1.00  0.00           C  
ATOM   3481  N   TYR B 106      82.945  75.661  62.306  1.00  0.00           N  
ATOM   3482  CA  TYR B 106      83.976  76.378  61.606  1.00  0.00           C  
ATOM   3483  C   TYR B 106      83.819  76.139  60.143  1.00  0.00           C  
ATOM   3484  O   TYR B 106      83.572  75.018  59.707  1.00  0.00           O  
ATOM   3485  CB  TYR B 106      85.395  75.958  62.021  1.00  0.00           C  
ATOM   3486  CG  TYR B 106      86.344  76.970  61.478  1.00  0.00           C  
ATOM   3487  CD1 TYR B 106      86.571  78.134  62.176  1.00  0.00           C  
ATOM   3488  CD2 TYR B 106      87.006  76.764  60.290  1.00  0.00           C  
ATOM   3489  CE1 TYR B 106      87.441  79.084  61.697  1.00  0.00           C  
ATOM   3490  CE2 TYR B 106      87.879  77.711  59.806  1.00  0.00           C  
ATOM   3491  CZ  TYR B 106      88.097  78.872  60.509  1.00  0.00           C  
ATOM   3492  OH  TYR B 106      88.991  79.844  60.014  1.00  0.00           O  
ATOM   3493  N   TYR B 107      83.939  77.214  59.343  1.00  0.00           N  
ATOM   3494  CA  TYR B 107      83.808  77.071  57.926  1.00  0.00           C  
ATOM   3495  C   TYR B 107      84.996  76.354  57.388  1.00  0.00           C  
ATOM   3496  O   TYR B 107      86.139  76.721  57.649  1.00  0.00           O  
ATOM   3497  CB  TYR B 107      83.697  78.413  57.182  1.00  0.00           C  
ATOM   3498  CG  TYR B 107      83.621  78.112  55.725  1.00  0.00           C  
ATOM   3499  CD1 TYR B 107      82.435  77.717  55.149  1.00  0.00           C  
ATOM   3500  CD2 TYR B 107      84.739  78.229  54.932  1.00  0.00           C  
ATOM   3501  CE1 TYR B 107      82.367  77.441  53.804  1.00  0.00           C  
ATOM   3502  CE2 TYR B 107      84.678  77.955  53.586  1.00  0.00           C  
ATOM   3503  CZ  TYR B 107      83.490  77.560  53.020  1.00  0.00           C  
ATOM   3504  OH  TYR B 107      83.425  77.278  51.639  1.00  0.00           O  
ATOM   3505  N   SER B 108      84.723  75.280  56.624  1.00  0.00           N  
ATOM   3506  CA  SER B 108      85.758  74.525  55.989  1.00  0.00           C  
ATOM   3507  C   SER B 108      85.188  74.084  54.685  1.00  0.00           C  
ATOM   3508  O   SER B 108      83.970  74.036  54.516  1.00  0.00           O  
ATOM   3509  CB  SER B 108      86.174  73.263  56.764  1.00  0.00           C  
ATOM   3510  OG  SER B 108      85.087  72.354  56.839  1.00  0.00           O  
ATOM   3511  N   LEU B 109      86.057  73.769  53.710  1.00  0.00           N  
ATOM   3512  CA  LEU B 109      85.552  73.340  52.442  1.00  0.00           C  
ATOM   3513  C   LEU B 109      85.775  71.862  52.409  1.00  0.00           C  
ATOM   3514  O   LEU B 109      86.861  71.381  52.729  1.00  0.00           O  
ATOM   3515  CB  LEU B 109      86.286  74.018  51.268  1.00  0.00           C  
ATOM   3516  CG  LEU B 109      85.645  73.815  49.882  1.00  0.00           C  
ATOM   3517  CD1 LEU B 109      85.779  72.371  49.391  1.00  0.00           C  
ATOM   3518  CD2 LEU B 109      84.191  74.313  49.868  1.00  0.00           C  
ATOM   3519  N   PRO B 110      84.758  71.121  52.068  1.00  0.00           N  
ATOM   3520  CA  PRO B 110      84.874  69.689  52.077  1.00  0.00           C  
ATOM   3521  C   PRO B 110      85.718  69.166  50.965  1.00  0.00           C  
ATOM   3522  O   PRO B 110      85.625  69.682  49.854  1.00  0.00           O  
ATOM   3523  CB  PRO B 110      83.442  69.142  52.094  1.00  0.00           C  
ATOM   3524  CG  PRO B 110      82.550  70.365  51.804  1.00  0.00           C  
ATOM   3525  CD  PRO B 110      83.391  71.555  52.293  1.00  0.00           C  
ATOM   3526  N   ASN B 111      86.535  68.133  51.253  1.00  0.00           N  
ATOM   3527  CA  ASN B 111      87.396  67.516  50.286  1.00  0.00           C  
ATOM   3528  C   ASN B 111      88.114  68.584  49.531  1.00  0.00           C  
ATOM   3529  O   ASN B 111      88.212  68.536  48.306  1.00  0.00           O  
ATOM   3530  CB  ASN B 111      86.681  66.558  49.307  1.00  0.00           C  
ATOM   3531  CG  ASN B 111      85.654  67.315  48.478  1.00  0.00           C  
ATOM   3532  ND2 ASN B 111      84.399  67.398  48.997  1.00  0.00           N  
ATOM   3533  OD1 ASN B 111      85.953  67.814  47.394  1.00  0.00           O  
ATOM   3534  N   ALA B 112      88.647  69.583  50.258  1.00  0.00           N  
ATOM   3535  CA  ALA B 112      89.342  70.647  49.601  1.00  0.00           C  
ATOM   3536  C   ALA B 112      90.704  70.731  50.200  1.00  0.00           C  
ATOM   3537  O   ALA B 112      90.915  70.360  51.354  1.00  0.00           O  
ATOM   3538  CB  ALA B 112      88.683  72.025  49.785  1.00  0.00           C  
ATOM   3539  N   VAL B 113      91.677  71.208  49.402  1.00  0.00           N  
ATOM   3540  CA  VAL B 113      93.016  71.342  49.886  1.00  0.00           C  
ATOM   3541  C   VAL B 113      93.303  72.803  49.963  1.00  0.00           C  
ATOM   3542  O   VAL B 113      92.855  73.579  49.121  1.00  0.00           O  
ATOM   3543  CB  VAL B 113      94.042  70.734  48.974  1.00  0.00           C  
ATOM   3544  CG1 VAL B 113      93.985  71.463  47.621  1.00  0.00           C  
ATOM   3545  CG2 VAL B 113      95.416  70.813  49.661  1.00  0.00           C  
ATOM   3546  N   GLY B 114      94.046  73.222  51.005  1.00  0.00           N  
ATOM   3547  CA  GLY B 114      94.366  74.612  51.125  1.00  0.00           C  
ATOM   3548  C   GLY B 114      95.112  74.797  52.404  1.00  0.00           C  
ATOM   3549  O   GLY B 114      95.096  73.949  53.295  1.00  0.00           O  
ATOM   3550  N   PRO B 115      95.753  75.925  52.499  1.00  0.00           N  
ATOM   3551  CA  PRO B 115      96.542  76.250  53.651  1.00  0.00           C  
ATOM   3552  C   PRO B 115      95.653  76.187  54.847  1.00  0.00           C  
ATOM   3553  O   PRO B 115      94.463  76.473  54.725  1.00  0.00           O  
ATOM   3554  CB  PRO B 115      97.020  77.679  53.416  1.00  0.00           C  
ATOM   3555  CG  PRO B 115      95.869  78.293  52.597  1.00  0.00           C  
ATOM   3556  CD  PRO B 115      95.330  77.110  51.773  1.00  0.00           C  
ATOM   3557  N   PRO B 116      96.187  75.792  55.965  1.00  0.00           N  
ATOM   3558  CA  PRO B 116      95.416  75.766  57.174  1.00  0.00           C  
ATOM   3559  C   PRO B 116      95.339  77.160  57.696  1.00  0.00           C  
ATOM   3560  O   PRO B 116      96.193  77.970  57.338  1.00  0.00           O  
ATOM   3561  CB  PRO B 116      96.131  74.793  58.116  1.00  0.00           C  
ATOM   3562  CG  PRO B 116      97.517  74.577  57.479  1.00  0.00           C  
ATOM   3563  CD  PRO B 116      97.269  74.823  55.984  1.00  0.00           C  
ATOM   3564  N   PHE B 117      94.328  77.479  58.527  1.00  0.00           N  
ATOM   3565  CA  PHE B 117      94.292  78.812  59.045  1.00  0.00           C  
ATOM   3566  C   PHE B 117      95.212  78.794  60.218  1.00  0.00           C  
ATOM   3567  O   PHE B 117      94.808  79.043  61.353  1.00  0.00           O  
ATOM   3568  CB  PHE B 117      92.905  79.211  59.575  1.00  0.00           C  
ATOM   3569  CG  PHE B 117      91.958  79.202  58.425  1.00  0.00           C  
ATOM   3570  CD1 PHE B 117      91.823  80.308  57.618  1.00  0.00           C  
ATOM   3571  CD2 PHE B 117      91.204  78.083  58.154  1.00  0.00           C  
ATOM   3572  CE1 PHE B 117      90.948  80.298  56.557  1.00  0.00           C  
ATOM   3573  CE2 PHE B 117      90.328  78.067  57.094  1.00  0.00           C  
ATOM   3574  CZ  PHE B 117      90.199  79.176  56.294  1.00  0.00           C  
ATOM   3575  N   THR B 118      96.491  78.486  59.945  1.00  0.00           N  
ATOM   3576  CA  THR B 118      97.511  78.407  60.945  1.00  0.00           C  
ATOM   3577  C   THR B 118      97.863  79.779  61.425  1.00  0.00           C  
ATOM   3578  O   THR B 118      98.147  79.978  62.604  1.00  0.00           O  
ATOM   3579  CB  THR B 118      98.775  77.782  60.432  1.00  0.00           C  
ATOM   3580  CG2 THR B 118      99.801  77.736  61.577  1.00  0.00           C  
ATOM   3581  OG1 THR B 118      98.513  76.470  59.957  1.00  0.00           O  
ATOM   3582  N   TRP B 119      97.832  80.766  60.510  1.00  0.00           N  
ATOM   3583  CA  TRP B 119      98.287  82.104  60.768  1.00  0.00           C  
ATOM   3584  C   TRP B 119      97.474  82.745  61.845  1.00  0.00           C  
ATOM   3585  O   TRP B 119      97.981  83.586  62.584  1.00  0.00           O  
ATOM   3586  CB  TRP B 119      98.236  83.017  59.530  1.00  0.00           C  
ATOM   3587  CG  TRP B 119      96.853  83.282  58.987  1.00  0.00           C  
ATOM   3588  CD1 TRP B 119      96.015  84.329  59.237  1.00  0.00           C  
ATOM   3589  CD2 TRP B 119      96.168  82.424  58.062  1.00  0.00           C  
ATOM   3590  CE2 TRP B 119      94.931  83.011  57.795  1.00  0.00           C  
ATOM   3591  CE3 TRP B 119      96.539  81.246  57.481  1.00  0.00           C  
ATOM   3592  NE1 TRP B 119      94.851  84.180  58.522  1.00  0.00           N  
ATOM   3593  CZ2 TRP B 119      94.043  82.424  56.940  1.00  0.00           C  
ATOM   3594  CZ3 TRP B 119      95.641  80.656  56.620  1.00  0.00           C  
ATOM   3595  CH2 TRP B 119      94.417  81.235  56.355  1.00  0.00           C  
ATOM   3596  N   MET B 120      96.190  82.375  61.961  1.00  0.00           N  
ATOM   3597  CA  MET B 120      95.315  82.990  62.918  1.00  0.00           C  
ATOM   3598  C   MET B 120      95.856  82.753  64.297  1.00  0.00           C  
ATOM   3599  O   MET B 120      95.745  83.613  65.170  1.00  0.00           O  
ATOM   3600  CB  MET B 120      93.886  82.420  62.850  1.00  0.00           C  
ATOM   3601  CG  MET B 120      92.861  83.216  63.660  1.00  0.00           C  
ATOM   3602  SD  MET B 120      91.140  82.668  63.440  1.00  0.00           S  
ATOM   3603  CE  MET B 120      90.954  83.362  61.772  1.00  0.00           C  
ATOM   3604  N   LEU B 121      96.466  81.576  64.527  1.00  0.00           N  
ATOM   3605  CA  LEU B 121      96.966  81.214  65.824  1.00  0.00           C  
ATOM   3606  C   LEU B 121      98.037  82.169  66.270  1.00  0.00           C  
ATOM   3607  O   LEU B 121      98.104  82.511  67.450  1.00  0.00           O  
ATOM   3608  CB  LEU B 121      97.574  79.800  65.863  1.00  0.00           C  
ATOM   3609  CG  LEU B 121      96.553  78.673  65.616  1.00  0.00           C  
ATOM   3610  CD1 LEU B 121      95.966  78.746  64.198  1.00  0.00           C  
ATOM   3611  CD2 LEU B 121      97.155  77.296  65.939  1.00  0.00           C  
ATOM   3612  N   ALA B 122      98.916  82.622  65.355  1.00  0.00           N  
ATOM   3613  CA  ALA B 122     100.003  83.475  65.756  1.00  0.00           C  
ATOM   3614  C   ALA B 122      99.468  84.742  66.347  1.00  0.00           C  
ATOM   3615  O   ALA B 122      99.906  85.173  67.413  1.00  0.00           O  
ATOM   3616  CB  ALA B 122     100.893  83.889  64.573  1.00  0.00           C  
ATOM   3617  N   LEU B 123      98.489  85.366  65.671  1.00  0.00           N  
ATOM   3618  CA  LEU B 123      97.925  86.598  66.145  1.00  0.00           C  
ATOM   3619  C   LEU B 123      97.218  86.366  67.436  1.00  0.00           C  
ATOM   3620  O   LEU B 123      97.262  87.208  68.331  1.00  0.00           O  
ATOM   3621  CB  LEU B 123      96.894  87.215  65.185  1.00  0.00           C  
ATOM   3622  CG  LEU B 123      97.521  87.966  64.002  1.00  0.00           C  
ATOM   3623  CD1 LEU B 123      98.207  89.246  64.500  1.00  0.00           C  
ATOM   3624  CD2 LEU B 123      98.460  87.069  63.184  1.00  0.00           C  
ATOM   3625  N   LEU B 124      96.525  85.222  67.560  1.00  0.00           N  
ATOM   3626  CA  LEU B 124      95.782  84.966  68.756  1.00  0.00           C  
ATOM   3627  C   LEU B 124      96.731  84.882  69.907  1.00  0.00           C  
ATOM   3628  O   LEU B 124      96.471  85.421  70.981  1.00  0.00           O  
ATOM   3629  CB  LEU B 124      95.035  83.624  68.738  1.00  0.00           C  
ATOM   3630  CG  LEU B 124      94.243  83.380  70.036  1.00  0.00           C  
ATOM   3631  CD1 LEU B 124      92.993  84.270  70.107  1.00  0.00           C  
ATOM   3632  CD2 LEU B 124      93.950  81.891  70.255  1.00  0.00           C  
ATOM   3633  N   GLY B 125      97.867  84.190  69.710  1.00  0.00           N  
ATOM   3634  CA  GLY B 125      98.823  84.014  70.764  1.00  0.00           C  
ATOM   3635  C   GLY B 125      99.378  85.344  71.163  1.00  0.00           C  
ATOM   3636  O   GLY B 125      99.607  85.599  72.344  1.00  0.00           O  
ATOM   3637  N   LEU B 126      99.643  86.219  70.177  1.00  0.00           N  
ATOM   3638  CA  LEU B 126     100.201  87.508  70.461  1.00  0.00           C  
ATOM   3639  C   LEU B 126      99.212  88.302  71.253  1.00  0.00           C  
ATOM   3640  O   LEU B 126      99.577  88.992  72.201  1.00  0.00           O  
ATOM   3641  CB  LEU B 126     100.532  88.304  69.189  1.00  0.00           C  
ATOM   3642  CG  LEU B 126     101.642  87.657  68.340  1.00  0.00           C  
ATOM   3643  CD1 LEU B 126     101.942  88.487  67.082  1.00  0.00           C  
ATOM   3644  CD2 LEU B 126     102.897  87.379  69.183  1.00  0.00           C  
ATOM   3645  N   SER B 127      97.920  88.223  70.890  1.00  0.00           N  
ATOM   3646  CA  SER B 127      96.943  89.005  71.589  1.00  0.00           C  
ATOM   3647  C   SER B 127      96.900  88.555  73.013  1.00  0.00           C  
ATOM   3648  O   SER B 127      96.780  89.369  73.928  1.00  0.00           O  
ATOM   3649  CB  SER B 127      95.523  88.870  71.008  1.00  0.00           C  
ATOM   3650  OG  SER B 127      95.034  87.551  71.193  1.00  0.00           O  
ATOM   3651  N   GLN B 128      97.005  87.233  73.239  1.00  0.00           N  
ATOM   3652  CA  GLN B 128      96.952  86.706  74.570  1.00  0.00           C  
ATOM   3653  C   GLN B 128      98.149  87.191  75.330  1.00  0.00           C  
ATOM   3654  O   GLN B 128      98.051  87.521  76.510  1.00  0.00           O  
ATOM   3655  CB  GLN B 128      96.967  85.169  74.599  1.00  0.00           C  
ATOM   3656  CG  GLN B 128      95.771  84.542  73.877  1.00  0.00           C  
ATOM   3657  CD  GLN B 128      94.502  84.983  74.593  1.00  0.00           C  
ATOM   3658  NE2 GLN B 128      94.511  84.904  75.951  1.00  0.00           N  
ATOM   3659  OE1 GLN B 128      93.527  85.383  73.959  1.00  0.00           O  
ATOM   3660  N   ALA B 129      99.320  87.234  74.666  1.00  0.00           N  
ATOM   3661  CA  ALA B 129     100.530  87.648  75.318  1.00  0.00           C  
ATOM   3662  C   ALA B 129     100.402  89.073  75.756  1.00  0.00           C  
ATOM   3663  O   ALA B 129     100.768  89.415  76.879  1.00  0.00           O  
ATOM   3664  CB  ALA B 129     101.759  87.561  74.397  1.00  0.00           C  
ATOM   3665  N   LEU B 130      99.871  89.948  74.879  1.00  0.00           N  
ATOM   3666  CA  LEU B 130      99.736  91.331  75.242  1.00  0.00           C  
ATOM   3667  C   LEU B 130      98.767  91.458  76.372  1.00  0.00           C  
ATOM   3668  O   LEU B 130      98.999  92.211  77.316  1.00  0.00           O  
ATOM   3669  CB  LEU B 130      99.243  92.243  74.102  1.00  0.00           C  
ATOM   3670  CG  LEU B 130     100.325  92.612  73.068  1.00  0.00           C  
ATOM   3671  CD1 LEU B 130     101.398  93.517  73.694  1.00  0.00           C  
ATOM   3672  CD2 LEU B 130     100.924  91.373  72.390  1.00  0.00           C  
ATOM   3673  N   ASN B 131      97.652  90.713  76.332  1.00  0.00           N  
ATOM   3674  CA  ASN B 131      96.690  90.884  77.379  1.00  0.00           C  
ATOM   3675  C   ASN B 131      97.312  90.517  78.690  1.00  0.00           C  
ATOM   3676  O   ASN B 131      97.103  91.204  79.689  1.00  0.00           O  
ATOM   3677  CB  ASN B 131      95.424  90.027  77.198  1.00  0.00           C  
ATOM   3678  CG  ASN B 131      94.584  90.643  76.085  1.00  0.00           C  
ATOM   3679  ND2 ASN B 131      93.990  89.778  75.220  1.00  0.00           N  
ATOM   3680  OD1 ASN B 131      94.456  91.862  75.988  1.00  0.00           O  
ATOM   3681  N   ILE B 132      98.086  89.416  78.733  1.00  0.00           N  
ATOM   3682  CA  ILE B 132      98.663  89.003  79.981  1.00  0.00           C  
ATOM   3683  C   ILE B 132      99.690  89.991  80.465  1.00  0.00           C  
ATOM   3684  O   ILE B 132      99.662  90.400  81.624  1.00  0.00           O  
ATOM   3685  CB  ILE B 132      99.330  87.661  79.898  1.00  0.00           C  
ATOM   3686  CG1 ILE B 132      98.291  86.570  79.583  1.00  0.00           C  
ATOM   3687  CG2 ILE B 132     100.098  87.425  81.209  1.00  0.00           C  
ATOM   3688  CD1 ILE B 132      98.911  85.222  79.220  1.00  0.00           C  
ATOM   3689  N   LEU B 133     100.628  90.401  79.589  1.00  0.00           N  
ATOM   3690  CA  LEU B 133     101.710  91.265  79.986  1.00  0.00           C  
ATOM   3691  C   LEU B 133     101.198  92.632  80.344  1.00  0.00           C  
ATOM   3692  O   LEU B 133     101.569  93.193  81.373  1.00  0.00           O  
ATOM   3693  CB  LEU B 133     102.756  91.412  78.861  1.00  0.00           C  
ATOM   3694  CG  LEU B 133     104.063  92.138  79.247  1.00  0.00           C  
ATOM   3695  CD1 LEU B 133     103.848  93.630  79.546  1.00  0.00           C  
ATOM   3696  CD2 LEU B 133     104.789  91.395  80.380  1.00  0.00           C  
ATOM   3697  N   LEU B 134     100.316  93.192  79.495  1.00  0.00           N  
ATOM   3698  CA  LEU B 134      99.793  94.523  79.643  1.00  0.00           C  
ATOM   3699  C   LEU B 134      98.940  94.632  80.871  1.00  0.00           C  
ATOM   3700  O   LEU B 134      98.923  95.683  81.511  1.00  0.00           O  
ATOM   3701  CB  LEU B 134      98.999  94.991  78.410  1.00  0.00           C  
ATOM   3702  CG  LEU B 134      99.899  95.348  77.206  1.00  0.00           C  
ATOM   3703  CD1 LEU B 134     100.712  96.616  77.490  1.00  0.00           C  
ATOM   3704  CD2 LEU B 134     100.812  94.186  76.786  1.00  0.00           C  
ATOM   3705  N   GLY B 135      98.218  93.560  81.258  1.00  0.00           N  
ATOM   3706  CA  GLY B 135      97.427  93.677  82.452  1.00  0.00           C  
ATOM   3707  C   GLY B 135      95.974  93.927  82.161  1.00  0.00           C  
ATOM   3708  O   GLY B 135      95.320  94.701  82.858  1.00  0.00           O  
ATOM   3709  N   LEU B 136      95.438  93.292  81.102  1.00  0.00           N  
ATOM   3710  CA  LEU B 136      94.039  93.358  80.765  1.00  0.00           C  
ATOM   3711  C   LEU B 136      93.284  92.660  81.865  1.00  0.00           C  
ATOM   3712  O   LEU B 136      92.174  93.046  82.230  1.00  0.00           O  
ATOM   3713  CB  LEU B 136      93.748  92.615  79.445  1.00  0.00           C  
ATOM   3714  CG  LEU B 136      92.324  92.774  78.868  1.00  0.00           C  
ATOM   3715  CD1 LEU B 136      91.241  92.197  79.791  1.00  0.00           C  
ATOM   3716  CD2 LEU B 136      92.056  94.225  78.444  1.00  0.00           C  
ATOM   3717  N   LYS B 137      93.915  91.617  82.436  1.00  0.00           N  
ATOM   3718  CA  LYS B 137      93.388  90.715  83.424  1.00  0.00           C  
ATOM   3719  C   LYS B 137      92.981  91.452  84.653  1.00  0.00           C  
ATOM   3720  O   LYS B 137      92.118  90.962  85.379  1.00  0.00           O  
ATOM   3721  CB  LYS B 137      94.438  89.681  83.873  1.00  0.00           C  
ATOM   3722  CG  LYS B 137      94.819  88.640  82.815  1.00  0.00           C  
ATOM   3723  CD  LYS B 137      93.737  87.595  82.536  1.00  0.00           C  
ATOM   3724  CE  LYS B 137      93.748  86.447  83.550  1.00  0.00           C  
ATOM   3725  NZ  LYS B 137      92.685  85.466  83.235  1.00  0.00           N1+
ATOM   3726  N   GLY B 138      93.621  92.603  84.948  1.00  0.00           N  
ATOM   3727  CA  GLY B 138      93.299  93.337  86.141  1.00  0.00           C  
ATOM   3728  C   GLY B 138      91.819  93.562  86.161  1.00  0.00           C  
ATOM   3729  O   GLY B 138      91.243  94.163  85.254  1.00  0.00           O  
ATOM   3730  N   LEU B 139      91.172  93.085  87.241  1.00  0.00           N  
ATOM   3731  CA  LEU B 139      89.745  93.150  87.357  1.00  0.00           C  
ATOM   3732  C   LEU B 139      89.318  94.525  87.747  1.00  0.00           C  
ATOM   3733  O   LEU B 139      90.109  95.341  88.217  1.00  0.00           O  
ATOM   3734  CB  LEU B 139      89.150  92.213  88.429  1.00  0.00           C  
ATOM   3735  CG  LEU B 139      89.271  90.704  88.137  1.00  0.00           C  
ATOM   3736  CD1 LEU B 139      90.733  90.234  88.160  1.00  0.00           C  
ATOM   3737  CD2 LEU B 139      88.372  89.888  89.080  1.00  0.00           C  
ATOM   3738  N   ALA B 140      88.024  94.816  87.510  1.00  0.00           N  
ATOM   3739  CA  ALA B 140      87.461  96.063  87.929  1.00  0.00           C  
ATOM   3740  C   ALA B 140      87.305  95.961  89.413  1.00  0.00           C  
ATOM   3741  O   ALA B 140      87.138  94.869  89.953  1.00  0.00           O  
ATOM   3742  CB  ALA B 140      86.076  96.353  87.326  1.00  0.00           C  
ATOM   3743  N   PRO B 141      87.382  97.066  90.095  1.00  0.00           N  
ATOM   3744  CA  PRO B 141      87.252  97.055  91.524  1.00  0.00           C  
ATOM   3745  C   PRO B 141      85.881  96.648  91.965  1.00  0.00           C  
ATOM   3746  O   PRO B 141      85.732  96.187  93.095  1.00  0.00           O  
ATOM   3747  CB  PRO B 141      87.710  98.436  92.003  1.00  0.00           C  
ATOM   3748  CG  PRO B 141      87.893  99.264  90.714  1.00  0.00           C  
ATOM   3749  CD  PRO B 141      88.150  98.206  89.631  1.00  0.00           C  
ATOM   3750  N   ALA B 142      84.859  96.838  91.115  1.00  0.00           N  
ATOM   3751  CA  ALA B 142      83.533  96.425  91.468  1.00  0.00           C  
ATOM   3752  C   ALA B 142      83.531  94.933  91.574  1.00  0.00           C  
ATOM   3753  O   ALA B 142      82.891  94.364  92.456  1.00  0.00           O  
ATOM   3754  CB  ALA B 142      82.491  96.816  90.407  1.00  0.00           C  
ATOM   3755  N   GLU B 143      84.247  94.267  90.648  1.00  0.00           N  
ATOM   3756  CA  GLU B 143      84.312  92.835  90.597  1.00  0.00           C  
ATOM   3757  C   GLU B 143      85.010  92.334  91.815  1.00  0.00           C  
ATOM   3758  O   GLU B 143      84.618  91.321  92.392  1.00  0.00           O  
ATOM   3759  CB  GLU B 143      85.089  92.321  89.374  1.00  0.00           C  
ATOM   3760  CG  GLU B 143      84.414  92.653  88.042  1.00  0.00           C  
ATOM   3761  CD  GLU B 143      83.133  91.838  87.942  1.00  0.00           C  
ATOM   3762  OE1 GLU B 143      83.098  90.716  88.515  1.00  0.00           O  
ATOM   3763  OE2 GLU B 143      82.171  92.328  87.293  1.00  0.00           O1-
ATOM   3764  N   ILE B 144      86.079  93.032  92.237  1.00  0.00           N  
ATOM   3765  CA  ILE B 144      86.817  92.587  93.377  1.00  0.00           C  
ATOM   3766  C   ILE B 144      85.926  92.685  94.577  1.00  0.00           C  
ATOM   3767  O   ILE B 144      85.955  91.825  95.456  1.00  0.00           O  
ATOM   3768  CB  ILE B 144      88.086  93.357  93.617  1.00  0.00           C  
ATOM   3769  CG1 ILE B 144      89.042  92.532  94.489  1.00  0.00           C  
ATOM   3770  CG2 ILE B 144      87.741  94.717  94.236  1.00  0.00           C  
ATOM   3771  CD1 ILE B 144      90.466  93.087  94.509  1.00  0.00           C  
ATOM   3772  N   SER B 145      85.113  93.757  94.648  1.00  0.00           N  
ATOM   3773  CA  SER B 145      84.217  93.940  95.754  1.00  0.00           C  
ATOM   3774  C   SER B 145      83.235  92.816  95.768  1.00  0.00           C  
ATOM   3775  O   SER B 145      82.944  92.254  96.823  1.00  0.00           O  
ATOM   3776  CB  SER B 145      83.416  95.251  95.652  1.00  0.00           C  
ATOM   3777  OG  SER B 145      82.546  95.386  96.767  1.00  0.00           O  
ATOM   3778  N   ALA B 146      82.710  92.457  94.580  1.00  0.00           N  
ATOM   3779  CA  ALA B 146      81.714  91.434  94.476  1.00  0.00           C  
ATOM   3780  C   ALA B 146      82.292  90.137  94.930  1.00  0.00           C  
ATOM   3781  O   ALA B 146      81.635  89.380  95.639  1.00  0.00           O  
ATOM   3782  CB  ALA B 146      81.210  91.237  93.036  1.00  0.00           C  
ATOM   3783  N   VAL B 147      83.535  89.831  94.523  1.00  0.00           N  
ATOM   3784  CA  VAL B 147      84.105  88.572  94.905  1.00  0.00           C  
ATOM   3785  C   VAL B 147      84.360  88.547  96.386  1.00  0.00           C  
ATOM   3786  O   VAL B 147      84.078  87.556  97.054  1.00  0.00           O  
ATOM   3787  CB  VAL B 147      85.378  88.249  94.170  1.00  0.00           C  
ATOM   3788  CG1 VAL B 147      86.530  89.113  94.705  1.00  0.00           C  
ATOM   3789  CG2 VAL B 147      85.622  86.736  94.269  1.00  0.00           C  
ATOM   3790  N   CYS B 148      84.892  89.649  96.946  1.00  0.00           N  
ATOM   3791  CA  CYS B 148      85.261  89.710  98.337  1.00  0.00           C  
ATOM   3792  C   CYS B 148      84.060  89.629  99.226  1.00  0.00           C  
ATOM   3793  O   CYS B 148      84.124  89.072 100.321  1.00  0.00           O  
ATOM   3794  CB  CYS B 148      86.009  91.009  98.686  1.00  0.00           C  
ATOM   3795  SG  CYS B 148      87.598  91.148  97.812  1.00  0.00           S  
ATOM   3796  N   GLU B 149      82.955  90.253  98.795  1.00  0.00           N  
ATOM   3797  CA  GLU B 149      81.724  90.325  99.525  1.00  0.00           C  
ATOM   3798  C   GLU B 149      80.963  89.039  99.528  1.00  0.00           C  
ATOM   3799  O   GLU B 149      80.119  88.859 100.399  1.00  0.00           O  
ATOM   3800  CB  GLU B 149      80.789  91.439  99.028  1.00  0.00           C  
ATOM   3801  CG  GLU B 149      81.288  92.833  99.414  1.00  0.00           C  
ATOM   3802  CD  GLU B 149      80.304  93.868  98.884  1.00  0.00           C  
ATOM   3803  OE1 GLU B 149      79.478  93.508  98.004  1.00  0.00           O  
ATOM   3804  OE2 GLU B 149      80.369  95.036  99.351  1.00  0.00           O1-
ATOM   3805  N   LYS B 150      81.174  88.135  98.550  1.00  0.00           N  
ATOM   3806  CA  LYS B 150      80.299  86.997  98.474  1.00  0.00           C  
ATOM   3807  C   LYS B 150      80.763  85.839  99.294  1.00  0.00           C  
ATOM   3808  O   LYS B 150      81.954  85.608  99.488  1.00  0.00           O  
ATOM   3809  CB  LYS B 150      80.068  86.439  97.060  1.00  0.00           C  
ATOM   3810  CG  LYS B 150      79.345  87.389  96.106  1.00  0.00           C  
ATOM   3811  CD  LYS B 150      79.145  86.787  94.713  1.00  0.00           C  
ATOM   3812  CE  LYS B 150      80.268  85.838  94.286  1.00  0.00           C  
ATOM   3813  NZ  LYS B 150      81.526  86.593  94.102  1.00  0.00           N1+
ATOM   3814  N   GLY B 151      79.771  85.104  99.837  1.00  0.00           N  
ATOM   3815  CA  GLY B 151      79.973  83.851 100.503  1.00  0.00           C  
ATOM   3816  C   GLY B 151      80.189  84.042 101.974  1.00  0.00           C  
ATOM   3817  O   GLY B 151      79.758  83.217 102.774  1.00  0.00           O  
ATOM   3818  N   ASN B 152      80.840  85.146 102.372  1.00  0.00           N  
ATOM   3819  CA  ASN B 152      81.098  85.465 103.751  1.00  0.00           C  
ATOM   3820  C   ASN B 152      81.957  84.448 104.509  1.00  0.00           C  
ATOM   3821  O   ASN B 152      81.658  84.210 105.679  1.00  0.00           O  
ATOM   3822  CB  ASN B 152      79.818  85.709 104.566  1.00  0.00           C  
ATOM   3823  CG  ASN B 152      79.224  87.005 104.047  1.00  0.00           C  
ATOM   3824  ND2 ASN B 152      78.772  87.887 104.977  1.00  0.00           N  
ATOM   3825  OD1 ASN B 152      79.184  87.239 102.841  1.00  0.00           O  
ATOM   3826  N   PHE B 153      83.001  83.845 103.876  1.00  0.00           N  
ATOM   3827  CA  PHE B 153      84.024  82.911 104.355  1.00  0.00           C  
ATOM   3828  C   PHE B 153      85.511  83.249 104.911  1.00  0.00           C  
ATOM   3829  O   PHE B 153      85.870  82.397 105.708  1.00  0.00           O  
ATOM   3830  CB  PHE B 153      84.383  81.880 103.279  1.00  0.00           C  
ATOM   3831  CG  PHE B 153      83.190  81.096 102.879  1.00  0.00           C  
ATOM   3832  CD1 PHE B 153      82.642  80.134 103.698  1.00  0.00           C  
ATOM   3833  CD2 PHE B 153      82.647  81.323 101.639  1.00  0.00           C  
ATOM   3834  CE1 PHE B 153      81.543  79.422 103.277  1.00  0.00           C  
ATOM   3835  CE2 PHE B 153      81.552  80.616 101.212  1.00  0.00           C  
ATOM   3836  CZ  PHE B 153      81.000  79.664 102.035  1.00  0.00           C  
ATOM   3837  N   ASN B 154      86.445  84.272 104.537  1.00  0.00           N  
ATOM   3838  CA  ASN B 154      87.851  84.474 104.880  1.00  0.00           C  
ATOM   3839  C   ASN B 154      88.010  85.012 106.271  1.00  0.00           C  
ATOM   3840  O   ASN B 154      88.665  86.022 106.530  1.00  0.00           O  
ATOM   3841  CB  ASN B 154      88.425  85.429 103.870  1.00  0.00           C  
ATOM   3842  CG  ASN B 154      87.582  84.938 102.714  1.00  0.00           C  
ATOM   3843  ND2 ASN B 154      87.838  83.689 102.249  1.00  0.00           N  
ATOM   3844  OD1 ASN B 154      86.645  85.613 102.301  1.00  0.00           O  
ATOM   3845  N   VAL B 155      87.461  84.252 107.220  1.00  0.00           N  
ATOM   3846  CA  VAL B 155      87.403  84.587 108.607  1.00  0.00           C  
ATOM   3847  C   VAL B 155      88.755  84.499 109.265  1.00  0.00           C  
ATOM   3848  O   VAL B 155      89.017  85.193 110.246  1.00  0.00           O  
ATOM   3849  CB  VAL B 155      86.423  83.724 109.342  1.00  0.00           C  
ATOM   3850  CG1 VAL B 155      87.116  82.430 109.789  1.00  0.00           C  
ATOM   3851  CG2 VAL B 155      85.764  84.560 110.442  1.00  0.00           C  
ATOM   3852  N   ALA B 156      89.652  83.640 108.743  1.00  0.00           N  
ATOM   3853  CA  ALA B 156      90.931  83.368 109.349  1.00  0.00           C  
ATOM   3854  C   ALA B 156      91.715  84.634 109.478  1.00  0.00           C  
ATOM   3855  O   ALA B 156      92.420  84.836 110.463  1.00  0.00           O  
ATOM   3856  CB  ALA B 156      91.772  82.389 108.511  1.00  0.00           C  
ATOM   3857  N   HIS B 157      91.609  85.518 108.476  1.00  0.00           N  
ATOM   3858  CA  HIS B 157      92.310  86.768 108.427  1.00  0.00           C  
ATOM   3859  C   HIS B 157      92.003  87.589 109.643  1.00  0.00           C  
ATOM   3860  O   HIS B 157      92.918  88.011 110.346  1.00  0.00           O  
ATOM   3861  CB  HIS B 157      91.850  87.540 107.180  1.00  0.00           C  
ATOM   3862  CG  HIS B 157      91.997  89.022 107.267  1.00  0.00           C  
ATOM   3863  CD2 HIS B 157      91.009  89.955 107.352  1.00  0.00           C  
ATOM   3864  ND1 HIS B 157      93.179  89.721 107.275  1.00  0.00           N  
ATOM   3865  CE1 HIS B 157      92.846  91.034 107.365  1.00  0.00           C  
ATOM   3866  NE2 HIS B 157      91.543  91.226 107.413  1.00  0.00           N  
ATOM   3867  N   GLY B 158      90.713  87.806 109.951  1.00  0.00           N  
ATOM   3868  CA  GLY B 158      90.331  88.644 111.055  1.00  0.00           C  
ATOM   3869  C   GLY B 158      90.800  88.051 112.344  1.00  0.00           C  
ATOM   3870  O   GLY B 158      91.203  88.767 113.258  1.00  0.00           O  
ATOM   3871  N   LEU B 159      90.719  86.718 112.468  1.00  0.00           N  
ATOM   3872  CA  LEU B 159      91.084  86.063 113.686  1.00  0.00           C  
ATOM   3873  C   LEU B 159      92.550  86.223 113.935  1.00  0.00           C  
ATOM   3874  O   LEU B 159      92.969  86.397 115.077  1.00  0.00           O  
ATOM   3875  CB  LEU B 159      90.761  84.567 113.654  1.00  0.00           C  
ATOM   3876  CG  LEU B 159      89.251  84.303 113.524  1.00  0.00           C  
ATOM   3877  CD1 LEU B 159      88.957  82.803 113.558  1.00  0.00           C  
ATOM   3878  CD2 LEU B 159      88.442  85.074 114.578  1.00  0.00           C  
ATOM   3879  N   ALA B 160      93.376  86.141 112.876  1.00  0.00           N  
ATOM   3880  CA  ALA B 160      94.792  86.274 113.056  1.00  0.00           C  
ATOM   3881  C   ALA B 160      95.080  87.651 113.569  1.00  0.00           C  
ATOM   3882  O   ALA B 160      95.893  87.832 114.474  1.00  0.00           O  
ATOM   3883  CB  ALA B 160      95.575  86.101 111.745  1.00  0.00           C  
ATOM   3884  N   TRP B 161      94.409  88.669 112.997  1.00  0.00           N  
ATOM   3885  CA  TRP B 161      94.634  90.023 113.413  1.00  0.00           C  
ATOM   3886  C   TRP B 161      94.197  90.206 114.827  1.00  0.00           C  
ATOM   3887  O   TRP B 161      94.863  90.890 115.602  1.00  0.00           O  
ATOM   3888  CB  TRP B 161      93.919  91.058 112.539  1.00  0.00           C  
ATOM   3889  CG  TRP B 161      94.629  91.188 111.225  1.00  0.00           C  
ATOM   3890  CD1 TRP B 161      94.308  90.722 109.989  1.00  0.00           C  
ATOM   3891  CD2 TRP B 161      95.905  91.824 111.107  1.00  0.00           C  
ATOM   3892  CE2 TRP B 161      96.296  91.715 109.774  1.00  0.00           C  
ATOM   3893  CE3 TRP B 161      96.689  92.432 112.042  1.00  0.00           C  
ATOM   3894  NE1 TRP B 161      95.303  91.041 109.096  1.00  0.00           N  
ATOM   3895  CZ2 TRP B 161      97.489  92.220 109.348  1.00  0.00           C  
ATOM   3896  CZ3 TRP B 161      97.884  92.950 111.610  1.00  0.00           C  
ATOM   3897  CH2 TRP B 161      98.276  92.848 110.289  1.00  0.00           C  
ATOM   3898  N   SER B 162      93.054  89.608 115.199  1.00  0.00           N  
ATOM   3899  CA  SER B 162      92.548  89.765 116.531  1.00  0.00           C  
ATOM   3900  C   SER B 162      93.504  89.147 117.501  1.00  0.00           C  
ATOM   3901  O   SER B 162      93.721  89.674 118.590  1.00  0.00           O  
ATOM   3902  CB  SER B 162      91.171  89.104 116.729  1.00  0.00           C  
ATOM   3903  OG  SER B 162      91.256  87.703 116.515  1.00  0.00           O  
ATOM   3904  N   TYR B 163      94.114  88.013 117.118  1.00  0.00           N  
ATOM   3905  CA  TYR B 163      95.018  87.300 117.972  1.00  0.00           C  
ATOM   3906  C   TYR B 163      96.190  88.199 118.241  1.00  0.00           C  
ATOM   3907  O   TYR B 163      96.673  88.279 119.369  1.00  0.00           O  
ATOM   3908  CB  TYR B 163      95.487  85.995 117.293  1.00  0.00           C  
ATOM   3909  CG  TYR B 163      96.246  85.112 118.228  1.00  0.00           C  
ATOM   3910  CD1 TYR B 163      95.621  84.526 119.307  1.00  0.00           C  
ATOM   3911  CD2 TYR B 163      97.571  84.823 117.998  1.00  0.00           C  
ATOM   3912  CE1 TYR B 163      96.312  83.696 120.159  1.00  0.00           C  
ATOM   3913  CE2 TYR B 163      98.268  83.993 118.845  1.00  0.00           C  
ATOM   3914  CZ  TYR B 163      97.640  83.430 119.930  1.00  0.00           C  
ATOM   3915  OH  TYR B 163      98.354  82.579 120.799  1.00  0.00           O  
ATOM   3916  N   TYR B 164      96.697  88.884 117.196  1.00  0.00           N  
ATOM   3917  CA  TYR B 164      97.810  89.780 117.351  1.00  0.00           C  
ATOM   3918  C   TYR B 164      97.438  90.992 118.154  1.00  0.00           C  
ATOM   3919  O   TYR B 164      98.086  91.316 119.149  1.00  0.00           O  
ATOM   3920  CB  TYR B 164      98.347  90.250 115.984  1.00  0.00           C  
ATOM   3921  CG  TYR B 164      99.334  91.348 116.189  1.00  0.00           C  
ATOM   3922  CD1 TYR B 164     100.592  91.093 116.683  1.00  0.00           C  
ATOM   3923  CD2 TYR B 164      98.997  92.641 115.857  1.00  0.00           C  
ATOM   3924  CE1 TYR B 164     101.494  92.116 116.861  1.00  0.00           C  
ATOM   3925  CE2 TYR B 164      99.893  93.667 116.032  1.00  0.00           C  
ATOM   3926  CZ  TYR B 164     101.143  93.405 116.537  1.00  0.00           C  
ATOM   3927  OH  TYR B 164     102.062  94.458 116.718  1.00  0.00           O  
ATOM   3928  N   ILE B 165      96.348  91.675 117.761  1.00  0.00           N  
ATOM   3929  CA  ILE B 165      95.986  92.924 118.367  1.00  0.00           C  
ATOM   3930  C   ILE B 165      95.592  92.739 119.794  1.00  0.00           C  
ATOM   3931  O   ILE B 165      96.060  93.462 120.671  1.00  0.00           O  
ATOM   3932  CB  ILE B 165      94.826  93.535 117.655  1.00  0.00           C  
ATOM   3933  CG1 ILE B 165      95.195  93.717 116.177  1.00  0.00           C  
ATOM   3934  CG2 ILE B 165      94.445  94.843 118.369  1.00  0.00           C  
ATOM   3935  CD1 ILE B 165      93.977  93.836 115.274  1.00  0.00           C  
ATOM   3936  N   GLY B 166      94.676  91.794 120.062  1.00  0.00           N  
ATOM   3937  CA  GLY B 166      94.231  91.623 121.410  1.00  0.00           C  
ATOM   3938  C   GLY B 166      95.256  90.971 122.291  1.00  0.00           C  
ATOM   3939  O   GLY B 166      95.457  91.409 123.418  1.00  0.00           O  
ATOM   3940  N   TYR B 167      95.799  89.810 121.868  1.00  0.00           N  
ATOM   3941  CA  TYR B 167      96.712  89.058 122.693  1.00  0.00           C  
ATOM   3942  C   TYR B 167      98.200  89.303 122.567  1.00  0.00           C  
ATOM   3943  O   TYR B 167      98.854  89.756 123.505  1.00  0.00           O  
ATOM   3944  CB  TYR B 167      96.459  87.560 122.456  1.00  0.00           C  
ATOM   3945  CG  TYR B 167      97.209  86.701 123.411  1.00  0.00           C  
ATOM   3946  CD1 TYR B 167      96.784  86.578 124.714  1.00  0.00           C  
ATOM   3947  CD2 TYR B 167      98.313  85.993 122.998  1.00  0.00           C  
ATOM   3948  CE1 TYR B 167      97.457  85.766 125.596  1.00  0.00           C  
ATOM   3949  CE2 TYR B 167      98.990  85.179 123.876  1.00  0.00           C  
ATOM   3950  CZ  TYR B 167      98.561  85.065 125.176  1.00  0.00           C  
ATOM   3951  OH  TYR B 167      99.248  84.227 126.079  1.00  0.00           O  
ATOM   3952  N   LEU B 168      98.756  89.060 121.356  1.00  0.00           N  
ATOM   3953  CA  LEU B 168     100.186  88.963 121.169  1.00  0.00           C  
ATOM   3954  C   LEU B 168     100.883  90.256 121.399  1.00  0.00           C  
ATOM   3955  O   LEU B 168     101.901  90.320 122.084  1.00  0.00           O  
ATOM   3956  CB  LEU B 168     100.578  88.473 119.765  1.00  0.00           C  
ATOM   3957  CG  LEU B 168     100.191  87.008 119.504  1.00  0.00           C  
ATOM   3958  CD1 LEU B 168     100.605  86.565 118.092  1.00  0.00           C  
ATOM   3959  CD2 LEU B 168     100.740  86.085 120.605  1.00  0.00           C  
ATOM   3960  N   ARG B 169     100.330  91.337 120.846  1.00  0.00           N  
ATOM   3961  CA  ARG B 169     100.957  92.613 120.942  1.00  0.00           C  
ATOM   3962  C   ARG B 169     101.077  92.973 122.389  1.00  0.00           C  
ATOM   3963  O   ARG B 169     102.071  93.560 122.807  1.00  0.00           O  
ATOM   3964  CB  ARG B 169     100.111  93.681 120.230  1.00  0.00           C  
ATOM   3965  CG  ARG B 169     100.679  95.095 120.272  1.00  0.00           C  
ATOM   3966  CD  ARG B 169     100.048  96.017 119.224  1.00  0.00           C  
ATOM   3967  NE  ARG B 169      98.734  96.500 119.732  1.00  0.00           N  
ATOM   3968  CZ  ARG B 169      97.797  96.945 118.845  1.00  0.00           C  
ATOM   3969  NH1 ARG B 169      98.019  96.828 117.504  1.00  0.00           N1+
ATOM   3970  NH2 ARG B 169      96.641  97.509 119.296  1.00  0.00           N  
ATOM   3971  N   LEU B 170     100.042  92.663 123.186  1.00  0.00           N  
ATOM   3972  CA  LEU B 170     100.012  92.986 124.587  1.00  0.00           C  
ATOM   3973  C   LEU B 170     101.010  92.195 125.395  1.00  0.00           C  
ATOM   3974  O   LEU B 170     101.742  92.751 126.211  1.00  0.00           O  
ATOM   3975  CB  LEU B 170      98.641  92.678 125.220  1.00  0.00           C  
ATOM   3976  CG  LEU B 170      97.469  93.532 124.699  1.00  0.00           C  
ATOM   3977  CD1 LEU B 170      97.576  94.986 125.182  1.00  0.00           C  
ATOM   3978  CD2 LEU B 170      97.316  93.415 123.174  1.00  0.00           C  
ATOM   3979  N   ILE B 171     101.003  90.860 125.223  1.00  0.00           N  
ATOM   3980  CA  ILE B 171     101.765  89.901 125.979  1.00  0.00           C  
ATOM   3981  C   ILE B 171     103.232  89.819 125.658  1.00  0.00           C  
ATOM   3982  O   ILE B 171     104.059  89.750 126.567  1.00  0.00           O  
ATOM   3983  CB  ILE B 171     101.147  88.542 125.844  1.00  0.00           C  
ATOM   3984  CG1 ILE B 171     101.913  87.478 126.628  1.00  0.00           C  
ATOM   3985  CG2 ILE B 171     100.976  88.240 124.357  1.00  0.00           C  
ATOM   3986  CD1 ILE B 171     101.203  86.130 126.586  1.00  0.00           C  
ATOM   3987  N   LEU B 172     103.608  89.819 124.365  1.00  0.00           N  
ATOM   3988  CA  LEU B 172     104.974  89.532 124.039  1.00  0.00           C  
ATOM   3989  C   LEU B 172     105.941  90.551 124.548  1.00  0.00           C  
ATOM   3990  O   LEU B 172     107.040  90.173 124.948  1.00  0.00           O  
ATOM   3991  CB  LEU B 172     105.230  89.176 122.568  1.00  0.00           C  
ATOM   3992  CG  LEU B 172     104.622  87.790 122.262  1.00  0.00           C  
ATOM   3993  CD1 LEU B 172     103.102  87.855 122.075  1.00  0.00           C  
ATOM   3994  CD2 LEU B 172     105.357  87.055 121.143  1.00  0.00           C  
ATOM   3995  N   PRO B 173     105.638  91.809 124.573  1.00  0.00           N  
ATOM   3996  CA  PRO B 173     106.613  92.735 125.079  1.00  0.00           C  
ATOM   3997  C   PRO B 173     106.949  92.488 126.523  1.00  0.00           C  
ATOM   3998  O   PRO B 173     108.063  92.808 126.935  1.00  0.00           O  
ATOM   3999  CB  PRO B 173     106.049  94.119 124.772  1.00  0.00           C  
ATOM   4000  CG  PRO B 173     105.209  93.886 123.500  1.00  0.00           C  
ATOM   4001  CD  PRO B 173     104.753  92.418 123.595  1.00  0.00           C  
ATOM   4002  N   GLU B 174     105.977  91.996 127.313  1.00  0.00           N  
ATOM   4003  CA  GLU B 174     106.088  91.684 128.714  1.00  0.00           C  
ATOM   4004  C   GLU B 174     106.699  90.337 128.992  1.00  0.00           C  
ATOM   4005  O   GLU B 174     107.166  90.086 130.101  1.00  0.00           O  
ATOM   4006  CB  GLU B 174     104.732  91.729 129.436  1.00  0.00           C  
ATOM   4007  CG  GLU B 174     104.154  93.143 129.488  1.00  0.00           C  
ATOM   4008  CD  GLU B 174     105.147  94.018 130.240  1.00  0.00           C  
ATOM   4009  OE1 GLU B 174     106.127  93.460 130.803  1.00  0.00           O  
ATOM   4010  OE2 GLU B 174     104.942  95.261 130.259  1.00  0.00           O1-
ATOM   4011  N   LEU B 175     106.680  89.421 128.008  1.00  0.00           N  
ATOM   4012  CA  LEU B 175     106.960  88.030 128.243  1.00  0.00           C  
ATOM   4013  C   LEU B 175     108.322  87.815 128.844  1.00  0.00           C  
ATOM   4014  O   LEU B 175     108.449  87.100 129.838  1.00  0.00           O  
ATOM   4015  CB  LEU B 175     106.881  87.224 126.928  1.00  0.00           C  
ATOM   4016  CG  LEU B 175     106.725  85.689 127.052  1.00  0.00           C  
ATOM   4017  CD1 LEU B 175     106.932  85.015 125.688  1.00  0.00           C  
ATOM   4018  CD2 LEU B 175     107.569  85.061 128.169  1.00  0.00           C  
ATOM   4019  N   GLN B 176     109.373  88.442 128.291  1.00  0.00           N  
ATOM   4020  CA  GLN B 176     110.712  88.185 128.741  1.00  0.00           C  
ATOM   4021  C   GLN B 176     110.847  88.574 130.179  1.00  0.00           C  
ATOM   4022  O   GLN B 176     111.513  87.889 130.955  1.00  0.00           O  
ATOM   4023  CB  GLN B 176     111.741  88.971 127.911  1.00  0.00           C  
ATOM   4024  CG  GLN B 176     113.197  88.640 128.231  1.00  0.00           C  
ATOM   4025  CD  GLN B 176     114.060  89.316 127.175  1.00  0.00           C  
ATOM   4026  NE2 GLN B 176     113.400  89.945 126.165  1.00  0.00           N  
ATOM   4027  OE1 GLN B 176     115.287  89.281 127.244  1.00  0.00           O  
ATOM   4028  N   ALA B 177     110.215  89.691 130.578  1.00  0.00           N  
ATOM   4029  CA  ALA B 177     110.335  90.145 131.931  1.00  0.00           C  
ATOM   4030  C   ALA B 177     109.766  89.118 132.860  1.00  0.00           C  
ATOM   4031  O   ALA B 177     110.363  88.814 133.890  1.00  0.00           O  
ATOM   4032  CB  ALA B 177     109.583  91.463 132.187  1.00  0.00           C  
ATOM   4033  N   ARG B 178     108.589  88.554 132.531  1.00  0.00           N  
ATOM   4034  CA  ARG B 178     107.989  87.592 133.410  1.00  0.00           C  
ATOM   4035  C   ARG B 178     108.751  86.297 133.447  1.00  0.00           C  
ATOM   4036  O   ARG B 178     108.795  85.643 134.488  1.00  0.00           O  
ATOM   4037  CB  ARG B 178     106.471  87.423 133.209  1.00  0.00           C  
ATOM   4038  CG  ARG B 178     105.997  87.125 131.793  1.00  0.00           C  
ATOM   4039  CD  ARG B 178     104.583  87.668 131.573  1.00  0.00           C  
ATOM   4040  NE  ARG B 178     104.181  87.342 130.182  1.00  0.00           N  
ATOM   4041  CZ  ARG B 178     103.446  86.219 129.949  1.00  0.00           C  
ATOM   4042  NH1 ARG B 178     103.013  85.456 130.994  1.00  0.00           N1+
ATOM   4043  NH2 ARG B 178     103.138  85.867 128.670  1.00  0.00           N  
ATOM   4044  N   ILE B 179     109.366  85.874 132.325  1.00  0.00           N  
ATOM   4045  CA  ILE B 179     110.143  84.663 132.344  1.00  0.00           C  
ATOM   4046  C   ILE B 179     111.304  84.863 133.271  1.00  0.00           C  
ATOM   4047  O   ILE B 179     111.607  84.005 134.099  1.00  0.00           O  
ATOM   4048  CB  ILE B 179     110.728  84.300 131.008  1.00  0.00           C  
ATOM   4049  CG1 ILE B 179     109.633  83.926 129.997  1.00  0.00           C  
ATOM   4050  CG2 ILE B 179     111.766  83.190 131.234  1.00  0.00           C  
ATOM   4051  CD1 ILE B 179     110.174  83.744 128.578  1.00  0.00           C  
ATOM   4052  N   ARG B 180     111.972  86.026 133.168  1.00  0.00           N  
ATOM   4053  CA  ARG B 180     113.132  86.291 133.968  1.00  0.00           C  
ATOM   4054  C   ARG B 180     112.720  86.254 135.404  1.00  0.00           C  
ATOM   4055  O   ARG B 180     113.431  85.710 136.248  1.00  0.00           O  
ATOM   4056  CB  ARG B 180     113.759  87.667 133.686  1.00  0.00           C  
ATOM   4057  CG  ARG B 180     115.112  87.884 134.371  1.00  0.00           C  
ATOM   4058  CD  ARG B 180     115.008  88.493 135.770  1.00  0.00           C  
ATOM   4059  NE  ARG B 180     114.342  89.816 135.622  1.00  0.00           N  
ATOM   4060  CZ  ARG B 180     113.894  90.487 136.722  1.00  0.00           C  
ATOM   4061  NH1 ARG B 180     114.127  89.989 137.972  1.00  0.00           N1+
ATOM   4062  NH2 ARG B 180     113.201  91.653 136.568  1.00  0.00           N  
ATOM   4063  N   THR B 181     111.538  86.815 135.715  1.00  0.00           N  
ATOM   4064  CA  THR B 181     111.070  86.864 137.069  1.00  0.00           C  
ATOM   4065  C   THR B 181     110.905  85.462 137.567  1.00  0.00           C  
ATOM   4066  O   THR B 181     111.270  85.146 138.696  1.00  0.00           O  
ATOM   4067  CB  THR B 181     109.738  87.546 137.190  1.00  0.00           C  
ATOM   4068  CG2 THR B 181     109.315  87.553 138.668  1.00  0.00           C  
ATOM   4069  OG1 THR B 181     109.823  88.876 136.699  1.00  0.00           O  
ATOM   4070  N   TYR B 182     110.354  84.577 136.720  1.00  0.00           N  
ATOM   4071  CA  TYR B 182     110.098  83.218 137.096  1.00  0.00           C  
ATOM   4072  C   TYR B 182     111.402  82.536 137.384  1.00  0.00           C  
ATOM   4073  O   TYR B 182     111.528  81.814 138.373  1.00  0.00           O  
ATOM   4074  CB  TYR B 182     109.384  82.453 135.963  1.00  0.00           C  
ATOM   4075  CG  TYR B 182     108.963  81.101 136.432  1.00  0.00           C  
ATOM   4076  CD1 TYR B 182     107.821  80.952 137.186  1.00  0.00           C  
ATOM   4077  CD2 TYR B 182     109.692  79.983 136.102  1.00  0.00           C  
ATOM   4078  CE1 TYR B 182     107.418  79.710 137.616  1.00  0.00           C  
ATOM   4079  CE2 TYR B 182     109.295  78.737 136.530  1.00  0.00           C  
ATOM   4080  CZ  TYR B 182     108.157  78.600 137.289  1.00  0.00           C  
ATOM   4081  OH  TYR B 182     107.748  77.324 137.728  1.00  0.00           O  
ATOM   4082  N   ASN B 183     112.418  82.759 136.526  1.00  0.00           N  
ATOM   4083  CA  ASN B 183     113.683  82.098 136.687  1.00  0.00           C  
ATOM   4084  C   ASN B 183     114.299  82.501 137.989  1.00  0.00           C  
ATOM   4085  O   ASN B 183     114.761  81.647 138.744  1.00  0.00           O  
ATOM   4086  CB  ASN B 183     114.693  82.453 135.580  1.00  0.00           C  
ATOM   4087  CG  ASN B 183     114.224  81.823 134.276  1.00  0.00           C  
ATOM   4088  ND2 ASN B 183     114.703  82.375 133.130  1.00  0.00           N  
ATOM   4089  OD1 ASN B 183     113.459  80.860 134.276  1.00  0.00           O  
ATOM   4090  N   GLN B 184     114.314  83.812 138.299  1.00  0.00           N  
ATOM   4091  CA  GLN B 184     114.930  84.235 139.523  1.00  0.00           C  
ATOM   4092  C   GLN B 184     113.852  84.364 140.545  1.00  0.00           C  
ATOM   4093  O   GLN B 184     113.473  85.471 140.920  1.00  0.00           O  
ATOM   4094  CB  GLN B 184     115.585  85.623 139.413  1.00  0.00           C  
ATOM   4095  CG  GLN B 184     116.737  85.691 138.409  1.00  0.00           C  
ATOM   4096  CD  GLN B 184     117.228  87.132 138.357  1.00  0.00           C  
ATOM   4097  NE2 GLN B 184     116.553  88.033 139.120  1.00  0.00           N  
ATOM   4098  OE1 GLN B 184     118.185  87.449 137.653  1.00  0.00           O  
ATOM   4099  N   HIS B 185     113.349  83.215 141.030  1.00  0.00           N  
ATOM   4100  CA  HIS B 185     112.319  83.149 142.026  1.00  0.00           C  
ATOM   4101  C   HIS B 185     112.023  81.705 142.213  1.00  0.00           C  
ATOM   4102  O   HIS B 185     112.745  80.979 142.893  1.00  0.00           O  
ATOM   4103  CB  HIS B 185     110.979  83.819 141.656  1.00  0.00           C  
ATOM   4104  CG  HIS B 185     110.905  85.287 141.972  1.00  0.00           C  
ATOM   4105  CD2 HIS B 185     110.850  86.373 141.152  1.00  0.00           C  
ATOM   4106  ND1 HIS B 185     110.856  85.786 143.254  1.00  0.00           N  
ATOM   4107  CE1 HIS B 185     110.776  87.136 143.147  1.00  0.00           C  
ATOM   4108  NE2 HIS B 185     110.770  87.539 141.890  1.00  0.00           N  
ATOM   4109  N   TYR B 186     110.921  81.262 141.588  1.00  0.00           N  
ATOM   4110  CA  TYR B 186     110.488  79.904 141.669  1.00  0.00           C  
ATOM   4111  C   TYR B 186     111.583  79.086 141.085  1.00  0.00           C  
ATOM   4112  O   TYR B 186     111.888  78.005 141.578  1.00  0.00           O  
ATOM   4113  CB  TYR B 186     109.238  79.635 140.817  1.00  0.00           C  
ATOM   4114  CG  TYR B 186     108.160  80.540 141.301  1.00  0.00           C  
ATOM   4115  CD1 TYR B 186     108.106  81.843 140.862  1.00  0.00           C  
ATOM   4116  CD2 TYR B 186     107.206  80.092 142.184  1.00  0.00           C  
ATOM   4117  CE1 TYR B 186     107.115  82.690 141.298  1.00  0.00           C  
ATOM   4118  CE2 TYR B 186     106.212  80.935 142.624  1.00  0.00           C  
ATOM   4119  CZ  TYR B 186     106.166  82.235 142.181  1.00  0.00           C  
ATOM   4120  OH  TYR B 186     105.147  83.101 142.631  1.00  0.00           O  
ATOM   4121  N   ASN B 187     112.186  79.562 139.983  1.00  0.00           N  
ATOM   4122  CA  ASN B 187     113.283  78.821 139.446  1.00  0.00           C  
ATOM   4123  C   ASN B 187     114.456  79.105 140.323  1.00  0.00           C  
ATOM   4124  O   ASN B 187     114.611  80.214 140.833  1.00  0.00           O  
ATOM   4125  CB  ASN B 187     113.665  79.224 138.013  1.00  0.00           C  
ATOM   4126  CG  ASN B 187     112.554  78.759 137.085  1.00  0.00           C  
ATOM   4127  ND2 ASN B 187     111.788  77.727 137.528  1.00  0.00           N  
ATOM   4128  OD1 ASN B 187     112.371  79.299 135.995  1.00  0.00           O  
ATOM   4129  N   ASN B 188     115.303  78.086 140.551  1.00  0.00           N  
ATOM   4130  CA  ASN B 188     116.473  78.294 141.347  1.00  0.00           C  
ATOM   4131  C   ASN B 188     117.517  78.825 140.427  1.00  0.00           C  
ATOM   4132  O   ASN B 188     117.393  78.710 139.209  1.00  0.00           O  
ATOM   4133  CB  ASN B 188     117.028  77.010 141.989  1.00  0.00           C  
ATOM   4134  CG  ASN B 188     118.191  77.398 142.892  1.00  0.00           C  
ATOM   4135  ND2 ASN B 188     119.431  77.020 142.481  1.00  0.00           N  
ATOM   4136  OD1 ASN B 188     118.002  78.017 143.938  1.00  0.00           O  
ATOM   4137  N   LEU B 189     118.572  79.449 140.982  1.00  0.00           N  
ATOM   4138  CA  LEU B 189     119.585  79.933 140.099  1.00  0.00           C  
ATOM   4139  C   LEU B 189     120.352  78.727 139.681  1.00  0.00           C  
ATOM   4140  O   LEU B 189     121.343  78.352 140.305  1.00  0.00           O  
ATOM   4141  CB  LEU B 189     120.574  80.903 140.770  1.00  0.00           C  
ATOM   4142  CG  LEU B 189     119.921  82.203 141.275  1.00  0.00           C  
ATOM   4143  CD1 LEU B 189     119.370  83.044 140.113  1.00  0.00           C  
ATOM   4144  CD2 LEU B 189     118.868  81.915 142.358  1.00  0.00           C  
ATOM   4145  N   LEU B 190     119.884  78.079 138.600  1.00  0.00           N  
ATOM   4146  CA  LEU B 190     120.523  76.898 138.109  1.00  0.00           C  
ATOM   4147  C   LEU B 190     120.738  77.170 136.656  1.00  0.00           C  
ATOM   4148  O   LEU B 190     119.897  77.793 136.010  1.00  0.00           O  
ATOM   4149  CB  LEU B 190     119.621  75.653 138.276  1.00  0.00           C  
ATOM   4150  CG  LEU B 190     120.278  74.268 138.078  1.00  0.00           C  
ATOM   4151  CD1 LEU B 190     119.244  73.149 138.280  1.00  0.00           C  
ATOM   4152  CD2 LEU B 190     121.009  74.130 136.737  1.00  0.00           C  
ATOM   4153  N   ARG B 191     121.879  76.731 136.097  1.00  0.00           N  
ATOM   4154  CA  ARG B 191     122.114  77.007 134.713  1.00  0.00           C  
ATOM   4155  C   ARG B 191     121.013  76.361 133.943  1.00  0.00           C  
ATOM   4156  O   ARG B 191     120.524  75.292 134.301  1.00  0.00           O  
ATOM   4157  CB  ARG B 191     123.459  76.471 134.194  1.00  0.00           C  
ATOM   4158  CG  ARG B 191     124.662  77.168 134.835  1.00  0.00           C  
ATOM   4159  CD  ARG B 191     126.016  76.658 134.339  1.00  0.00           C  
ATOM   4160  NE  ARG B 191     127.068  77.433 135.056  1.00  0.00           N  
ATOM   4161  CZ  ARG B 191     127.506  78.622 134.549  1.00  0.00           C  
ATOM   4162  NH1 ARG B 191     126.990  79.095 133.378  1.00  0.00           N1+
ATOM   4163  NH2 ARG B 191     128.458  79.338 135.216  1.00  0.00           N  
ATOM   4164  N   GLY B 192     120.577  77.021 132.856  1.00  0.00           N  
ATOM   4165  CA  GLY B 192     119.480  76.504 132.099  1.00  0.00           C  
ATOM   4166  C   GLY B 192     118.269  77.190 132.633  1.00  0.00           C  
ATOM   4167  O   GLY B 192     118.298  77.750 133.727  1.00  0.00           O  
ATOM   4168  N   ALA B 193     117.162  77.167 131.870  1.00  0.00           N  
ATOM   4169  CA  ALA B 193     115.999  77.853 132.337  1.00  0.00           C  
ATOM   4170  C   ALA B 193     114.920  77.641 131.329  1.00  0.00           C  
ATOM   4171  O   ALA B 193     115.054  76.836 130.407  1.00  0.00           O  
ATOM   4172  CB  ALA B 193     116.197  79.372 132.472  1.00  0.00           C  
ATOM   4173  N   VAL B 194     113.784  78.337 131.520  1.00  0.00           N  
ATOM   4174  CA  VAL B 194     112.736  78.225 130.553  1.00  0.00           C  
ATOM   4175  C   VAL B 194     113.169  78.982 129.344  1.00  0.00           C  
ATOM   4176  O   VAL B 194     113.874  79.986 129.443  1.00  0.00           O  
ATOM   4177  CB  VAL B 194     111.403  78.775 130.985  1.00  0.00           C  
ATOM   4178  CG1 VAL B 194     110.849  77.918 132.131  1.00  0.00           C  
ATOM   4179  CG2 VAL B 194     111.575  80.250 131.365  1.00  0.00           C  
ATOM   4180  N   SER B 195     112.770  78.494 128.155  1.00  0.00           N  
ATOM   4181  CA  SER B 195     113.141  79.164 126.945  1.00  0.00           C  
ATOM   4182  C   SER B 195     112.461  80.501 126.949  1.00  0.00           C  
ATOM   4183  O   SER B 195     111.435  80.700 127.595  1.00  0.00           O  
ATOM   4184  CB  SER B 195     112.722  78.424 125.664  1.00  0.00           C  
ATOM   4185  OG  SER B 195     111.307  78.411 125.551  1.00  0.00           O  
ATOM   4186  N   GLN B 196     113.073  81.461 126.235  1.00  0.00           N  
ATOM   4187  CA  GLN B 196     112.675  82.839 126.143  1.00  0.00           C  
ATOM   4188  C   GLN B 196     111.431  83.058 125.320  1.00  0.00           C  
ATOM   4189  O   GLN B 196     110.749  84.069 125.476  1.00  0.00           O  
ATOM   4190  CB  GLN B 196     113.778  83.729 125.551  1.00  0.00           C  
ATOM   4191  CG  GLN B 196     113.453  85.216 125.662  1.00  0.00           C  
ATOM   4192  CD  GLN B 196     113.454  85.557 127.144  1.00  0.00           C  
ATOM   4193  NE2 GLN B 196     112.252  85.877 127.692  1.00  0.00           N  
ATOM   4194  OE1 GLN B 196     114.495  85.529 127.800  1.00  0.00           O  
ATOM   4195  N   ARG B 197     111.149  82.154 124.368  1.00  0.00           N  
ATOM   4196  CA  ARG B 197     110.113  82.330 123.382  1.00  0.00           C  
ATOM   4197  C   ARG B 197     108.787  81.791 123.848  1.00  0.00           C  
ATOM   4198  O   ARG B 197     108.715  80.909 124.700  1.00  0.00           O  
ATOM   4199  CB  ARG B 197     110.466  81.525 122.121  1.00  0.00           C  
ATOM   4200  CG  ARG B 197     109.735  81.909 120.841  1.00  0.00           C  
ATOM   4201  CD  ARG B 197     110.395  83.072 120.107  1.00  0.00           C  
ATOM   4202  NE  ARG B 197     111.840  82.743 119.948  1.00  0.00           N  
ATOM   4203  CZ  ARG B 197     112.442  82.883 118.732  1.00  0.00           C  
ATOM   4204  NH1 ARG B 197     111.699  83.229 117.640  1.00  0.00           N1+
ATOM   4205  NH2 ARG B 197     113.785  82.674 118.606  1.00  0.00           N  
ATOM   4206  N   LEU B 198     107.686  82.339 123.285  1.00  0.00           N  
ATOM   4207  CA  LEU B 198     106.370  81.810 123.518  1.00  0.00           C  
ATOM   4208  C   LEU B 198     106.122  80.864 122.380  1.00  0.00           C  
ATOM   4209  O   LEU B 198     106.229  81.242 121.215  1.00  0.00           O  
ATOM   4210  CB  LEU B 198     105.267  82.884 123.488  1.00  0.00           C  
ATOM   4211  CG  LEU B 198     103.838  82.334 123.667  1.00  0.00           C  
ATOM   4212  CD1 LEU B 198     103.661  81.641 125.027  1.00  0.00           C  
ATOM   4213  CD2 LEU B 198     102.791  83.433 123.423  1.00  0.00           C  
ATOM   4214  N   TYR B 199     105.771  79.599 122.684  1.00  0.00           N  
ATOM   4215  CA  TYR B 199     105.588  78.634 121.636  1.00  0.00           C  
ATOM   4216  C   TYR B 199     104.119  78.461 121.454  1.00  0.00           C  
ATOM   4217  O   TYR B 199     103.393  78.165 122.402  1.00  0.00           O  
ATOM   4218  CB  TYR B 199     106.159  77.245 121.972  1.00  0.00           C  
ATOM   4219  CG  TYR B 199     107.639  77.375 122.060  1.00  0.00           C  
ATOM   4220  CD1 TYR B 199     108.230  77.911 123.181  1.00  0.00           C  
ATOM   4221  CD2 TYR B 199     108.437  76.951 121.024  1.00  0.00           C  
ATOM   4222  CE1 TYR B 199     109.597  78.033 123.264  1.00  0.00           C  
ATOM   4223  CE2 TYR B 199     109.804  77.071 121.105  1.00  0.00           C  
ATOM   4224  CZ  TYR B 199     110.387  77.614 122.222  1.00  0.00           C  
ATOM   4225  OH  TYR B 199     111.791  77.736 122.298  1.00  0.00           O  
ATOM   4226  N   ILE B 200     103.641  78.653 120.209  1.00  0.00           N  
ATOM   4227  CA  ILE B 200     102.234  78.563 119.959  1.00  0.00           C  
ATOM   4228  C   ILE B 200     101.984  77.401 119.050  1.00  0.00           C  
ATOM   4229  O   ILE B 200     102.546  77.305 117.960  1.00  0.00           O  
ATOM   4230  CB  ILE B 200     101.695  79.795 119.294  1.00  0.00           C  
ATOM   4231  CG1 ILE B 200     101.939  81.018 120.193  1.00  0.00           C  
ATOM   4232  CG2 ILE B 200     100.212  79.564 118.966  1.00  0.00           C  
ATOM   4233  CD1 ILE B 200     101.733  82.351 119.479  1.00  0.00           C  
ATOM   4234  N   LEU B 201     101.101  76.486 119.493  1.00  0.00           N  
ATOM   4235  CA  LEU B 201     100.788  75.299 118.751  1.00  0.00           C  
ATOM   4236  C   LEU B 201      99.675  75.616 117.803  1.00  0.00           C  
ATOM   4237  O   LEU B 201      98.663  76.195 118.196  1.00  0.00           O  
ATOM   4238  CB  LEU B 201     100.275  74.163 119.653  1.00  0.00           C  
ATOM   4239  CG  LEU B 201     101.305  73.668 120.682  1.00  0.00           C  
ATOM   4240  CD1 LEU B 201     100.733  72.540 121.552  1.00  0.00           C  
ATOM   4241  CD2 LEU B 201     102.608  73.250 119.993  1.00  0.00           C  
ATOM   4242  N   LEU B 202      99.849  75.256 116.513  1.00  0.00           N  
ATOM   4243  CA  LEU B 202      98.803  75.497 115.560  1.00  0.00           C  
ATOM   4244  C   LEU B 202      98.471  74.204 114.875  1.00  0.00           C  
ATOM   4245  O   LEU B 202      99.028  73.897 113.820  1.00  0.00           O  
ATOM   4246  CB  LEU B 202      99.212  76.483 114.452  1.00  0.00           C  
ATOM   4247  CG  LEU B 202      99.548  77.893 114.971  1.00  0.00           C  
ATOM   4248  CD1 LEU B 202      99.945  78.831 113.820  1.00  0.00           C  
ATOM   4249  CD2 LEU B 202      98.407  78.456 115.833  1.00  0.00           C  
ATOM   4250  N   PRO B 203      97.578  73.427 115.426  1.00  0.00           N  
ATOM   4251  CA  PRO B 203      97.179  72.223 114.758  1.00  0.00           C  
ATOM   4252  C   PRO B 203      96.298  72.609 113.615  1.00  0.00           C  
ATOM   4253  O   PRO B 203      95.308  73.305 113.827  1.00  0.00           O  
ATOM   4254  CB  PRO B 203      96.522  71.336 115.818  1.00  0.00           C  
ATOM   4255  CG  PRO B 203      96.292  72.274 117.019  1.00  0.00           C  
ATOM   4256  CD  PRO B 203      97.384  73.345 116.862  1.00  0.00           C  
ATOM   4257  N   LEU B 204      96.612  72.117 112.407  1.00  0.00           N  
ATOM   4258  CA  LEU B 204      95.890  72.460 111.217  1.00  0.00           C  
ATOM   4259  C   LEU B 204      94.503  71.887 111.278  1.00  0.00           C  
ATOM   4260  O   LEU B 204      93.580  72.419 110.664  1.00  0.00           O  
ATOM   4261  CB  LEU B 204      96.601  71.969 109.947  1.00  0.00           C  
ATOM   4262  CG  LEU B 204      97.989  72.620 109.771  1.00  0.00           C  
ATOM   4263  CD1 LEU B 204      98.687  72.132 108.492  1.00  0.00           C  
ATOM   4264  CD2 LEU B 204      97.907  74.153 109.859  1.00  0.00           C  
ATOM   4265  N   ASP B 205      94.338  70.752 111.987  1.00  0.00           N  
ATOM   4266  CA  ASP B 205      93.075  70.078 112.151  1.00  0.00           C  
ATOM   4267  C   ASP B 205      92.150  70.902 113.005  1.00  0.00           C  
ATOM   4268  O   ASP B 205      90.954  70.622 113.077  1.00  0.00           O  
ATOM   4269  CB  ASP B 205      93.207  68.648 112.730  1.00  0.00           C  
ATOM   4270  CG  ASP B 205      93.806  68.663 114.133  1.00  0.00           C  
ATOM   4271  OD1 ASP B 205      93.982  69.772 114.701  1.00  0.00           O  
ATOM   4272  OD2 ASP B 205      94.103  67.554 114.654  1.00  0.00           O1-
ATOM   4273  N   CYS B 206      92.686  71.920 113.708  1.00  0.00           N  
ATOM   4274  CA  CYS B 206      91.878  72.776 114.535  1.00  0.00           C  
ATOM   4275  C   CYS B 206      91.363  72.020 115.716  1.00  0.00           C  
ATOM   4276  O   CYS B 206      90.383  72.429 116.337  1.00  0.00           O  
ATOM   4277  CB  CYS B 206      90.654  73.354 113.800  1.00  0.00           C  
ATOM   4278  SG  CYS B 206      91.107  74.467 112.435  1.00  0.00           S  
ATOM   4279  N   GLY B 207      92.025  70.903 116.075  1.00  0.00           N  
ATOM   4280  CA  GLY B 207      91.605  70.195 117.248  1.00  0.00           C  
ATOM   4281  C   GLY B 207      92.449  70.734 118.351  1.00  0.00           C  
ATOM   4282  O   GLY B 207      93.657  70.507 118.395  1.00  0.00           O  
ATOM   4283  N   VAL B 208      91.818  71.471 119.282  1.00  0.00           N  
ATOM   4284  CA  VAL B 208      92.572  72.060 120.345  1.00  0.00           C  
ATOM   4285  C   VAL B 208      92.042  71.523 121.628  1.00  0.00           C  
ATOM   4286  O   VAL B 208      90.915  71.821 122.022  1.00  0.00           O  
ATOM   4287  CB  VAL B 208      92.424  73.553 120.387  1.00  0.00           C  
ATOM   4288  CG1 VAL B 208      93.125  74.097 121.643  1.00  0.00           C  
ATOM   4289  CG2 VAL B 208      92.969  74.126 119.068  1.00  0.00           C  
ATOM   4290  N   PRO B 209      92.836  70.729 122.289  1.00  0.00           N  
ATOM   4291  CA  PRO B 209      92.431  70.210 123.565  1.00  0.00           C  
ATOM   4292  C   PRO B 209      92.630  71.252 124.613  1.00  0.00           C  
ATOM   4293  O   PRO B 209      93.496  72.111 124.453  1.00  0.00           O  
ATOM   4294  CB  PRO B 209      93.259  68.943 123.793  1.00  0.00           C  
ATOM   4295  CG  PRO B 209      94.390  69.022 122.751  1.00  0.00           C  
ATOM   4296  CD  PRO B 209      93.775  69.851 121.613  1.00  0.00           C  
ATOM   4297  N   ASP B 210      91.800  71.227 125.669  1.00  0.00           N  
ATOM   4298  CA  ASP B 210      91.962  72.155 126.751  1.00  0.00           C  
ATOM   4299  C   ASP B 210      93.163  71.760 127.556  1.00  0.00           C  
ATOM   4300  O   ASP B 210      93.910  72.619 128.023  1.00  0.00           O  
ATOM   4301  CB  ASP B 210      90.744  72.210 127.689  1.00  0.00           C  
ATOM   4302  CG  ASP B 210      89.625  72.947 126.961  1.00  0.00           C  
ATOM   4303  OD1 ASP B 210      89.914  73.567 125.903  1.00  0.00           O  
ATOM   4304  OD2 ASP B 210      88.468  72.907 127.458  1.00  0.00           O1-
ATOM   4305  N   ASN B 211      93.376  70.435 127.735  1.00  0.00           N  
ATOM   4306  CA  ASN B 211      94.454  69.945 128.551  1.00  0.00           C  
ATOM   4307  C   ASN B 211      95.544  69.460 127.643  1.00  0.00           C  
ATOM   4308  O   ASN B 211      95.376  68.494 126.903  1.00  0.00           O  
ATOM   4309  CB  ASN B 211      94.014  68.763 129.440  1.00  0.00           C  
ATOM   4310  CG  ASN B 211      95.133  68.361 130.392  1.00  0.00           C  
ATOM   4311  ND2 ASN B 211      94.748  67.745 131.542  1.00  0.00           N  
ATOM   4312  OD1 ASN B 211      96.314  68.569 130.121  1.00  0.00           O  
ATOM   4313  N   LEU B 212      96.703  70.141 127.678  1.00  0.00           N  
ATOM   4314  CA  LEU B 212      97.819  69.815 126.838  1.00  0.00           C  
ATOM   4315  C   LEU B 212      98.436  68.514 127.251  1.00  0.00           C  
ATOM   4316  O   LEU B 212      98.875  67.731 126.410  1.00  0.00           O  
ATOM   4317  CB  LEU B 212      98.904  70.906 126.851  1.00  0.00           C  
ATOM   4318  CG  LEU B 212     100.120  70.594 125.959  1.00  0.00           C  
ATOM   4319  CD1 LEU B 212      99.701  70.359 124.499  1.00  0.00           C  
ATOM   4320  CD2 LEU B 212     101.180  71.700 126.077  1.00  0.00           C  
ATOM   4321  N   SER B 213      98.485  68.245 128.566  1.00  0.00           N  
ATOM   4322  CA  SER B 213      99.138  67.069 129.061  1.00  0.00           C  
ATOM   4323  C   SER B 213      98.437  65.856 128.526  1.00  0.00           C  
ATOM   4324  O   SER B 213      99.056  64.813 128.325  1.00  0.00           O  
ATOM   4325  CB  SER B 213      99.116  67.009 130.594  1.00  0.00           C  
ATOM   4326  OG  SER B 213      99.809  65.857 131.039  1.00  0.00           O  
ATOM   4327  N   MET B 214      97.116  65.963 128.301  1.00  0.00           N  
ATOM   4328  CA  MET B 214      96.322  64.876 127.802  1.00  0.00           C  
ATOM   4329  C   MET B 214      96.693  64.573 126.378  1.00  0.00           C  
ATOM   4330  O   MET B 214      96.594  63.428 125.940  1.00  0.00           O  
ATOM   4331  CB  MET B 214      94.812  65.164 127.868  1.00  0.00           C  
ATOM   4332  CG  MET B 214      94.267  65.998 126.709  1.00  0.00           C  
ATOM   4333  SD  MET B 214      92.678  66.800 127.072  1.00  0.00           S  
ATOM   4334  CE  MET B 214      91.986  65.349 127.913  1.00  0.00           C  
ATOM   4335  N   ALA B 215      97.084  65.605 125.603  1.00  0.00           N  
ATOM   4336  CA  ALA B 215      97.412  65.447 124.210  1.00  0.00           C  
ATOM   4337  C   ALA B 215      98.607  64.553 124.045  1.00  0.00           C  
ATOM   4338  O   ALA B 215      98.644  63.726 123.134  1.00  0.00           O  
ATOM   4339  CB  ALA B 215      97.745  66.782 123.523  1.00  0.00           C  
ATOM   4340  N   ASP B 216      99.635  64.723 124.899  1.00  0.00           N  
ATOM   4341  CA  ASP B 216     100.822  63.915 124.813  1.00  0.00           C  
ATOM   4342  C   ASP B 216     101.349  63.782 126.213  1.00  0.00           C  
ATOM   4343  O   ASP B 216     101.536  64.785 126.900  1.00  0.00           O  
ATOM   4344  CB  ASP B 216     101.910  64.578 123.949  1.00  0.00           C  
ATOM   4345  CG  ASP B 216     103.018  63.573 123.685  1.00  0.00           C  
ATOM   4346  OD1 ASP B 216     103.211  62.662 124.533  1.00  0.00           O  
ATOM   4347  OD2 ASP B 216     103.687  63.704 122.625  1.00  0.00           O1-
ATOM   4348  N   PRO B 217     101.580  62.580 126.672  1.00  0.00           N  
ATOM   4349  CA  PRO B 217     102.073  62.385 128.013  1.00  0.00           C  
ATOM   4350  C   PRO B 217     103.468  62.900 128.173  1.00  0.00           C  
ATOM   4351  O   PRO B 217     103.919  63.081 129.303  1.00  0.00           O  
ATOM   4352  CB  PRO B 217     101.929  60.891 128.292  1.00  0.00           C  
ATOM   4353  CG  PRO B 217     100.748  60.470 127.400  1.00  0.00           C  
ATOM   4354  CD  PRO B 217     100.798  61.444 126.211  1.00  0.00           C  
ATOM   4355  N   ASN B 218     104.178  63.096 127.053  1.00  0.00           N  
ATOM   4356  CA  ASN B 218     105.527  63.585 127.049  1.00  0.00           C  
ATOM   4357  C   ASN B 218     105.540  65.037 127.408  1.00  0.00           C  
ATOM   4358  O   ASN B 218     106.604  65.584 127.694  1.00  0.00           O  
ATOM   4359  CB  ASN B 218     106.253  63.391 125.709  1.00  0.00           C  
ATOM   4360  CG  ASN B 218     106.593  61.913 125.582  1.00  0.00           C  
ATOM   4361  ND2 ASN B 218     106.438  61.355 124.352  1.00  0.00           N  
ATOM   4362  OD1 ASN B 218     106.985  61.271 126.556  1.00  0.00           O  
ATOM   4363  N   ILE B 219     104.379  65.720 127.314  1.00  0.00           N  
ATOM   4364  CA  ILE B 219     104.320  67.111 127.660  1.00  0.00           C  
ATOM   4365  C   ILE B 219     103.660  67.195 129.003  1.00  0.00           C  
ATOM   4366  O   ILE B 219     102.549  66.698 129.184  1.00  0.00           O  
ATOM   4367  CB  ILE B 219     103.507  67.907 126.680  1.00  0.00           C  
ATOM   4368  CG1 ILE B 219     104.123  67.785 125.275  1.00  0.00           C  
ATOM   4369  CG2 ILE B 219     103.409  69.356 127.184  1.00  0.00           C  
ATOM   4370  CD1 ILE B 219     103.215  68.293 124.157  1.00  0.00           C  
ATOM   4371  N   ARG B 220     104.345  67.804 129.999  1.00  0.00           N  
ATOM   4372  CA  ARG B 220     103.756  67.869 131.306  1.00  0.00           C  
ATOM   4373  C   ARG B 220     103.824  69.271 131.831  1.00  0.00           C  
ATOM   4374  O   ARG B 220     104.829  69.964 131.680  1.00  0.00           O  
ATOM   4375  CB  ARG B 220     104.412  66.947 132.347  1.00  0.00           C  
ATOM   4376  CG  ARG B 220     105.880  67.249 132.638  1.00  0.00           C  
ATOM   4377  CD  ARG B 220     106.470  66.298 133.680  1.00  0.00           C  
ATOM   4378  NE  ARG B 220     107.894  66.675 133.886  1.00  0.00           N  
ATOM   4379  CZ  ARG B 220     108.771  65.761 134.395  1.00  0.00           C  
ATOM   4380  NH1 ARG B 220     108.340  64.504 134.707  1.00  0.00           N1+
ATOM   4381  NH2 ARG B 220     110.081  66.098 134.582  1.00  0.00           N  
ATOM   4382  N   PHE B 221     102.726  69.706 132.486  1.00  0.00           N  
ATOM   4383  CA  PHE B 221     102.593  71.036 133.020  1.00  0.00           C  
ATOM   4384  C   PHE B 221     103.466  71.192 134.228  1.00  0.00           C  
ATOM   4385  O   PHE B 221     103.326  70.448 135.197  1.00  0.00           O  
ATOM   4386  CB  PHE B 221     101.140  71.331 133.438  1.00  0.00           C  
ATOM   4387  CG  PHE B 221     101.075  72.626 134.172  1.00  0.00           C  
ATOM   4388  CD1 PHE B 221     101.045  73.826 133.501  1.00  0.00           C  
ATOM   4389  CD2 PHE B 221     101.028  72.633 135.548  1.00  0.00           C  
ATOM   4390  CE1 PHE B 221     100.979  75.013 134.193  1.00  0.00           C  
ATOM   4391  CE2 PHE B 221     100.961  73.816 136.245  1.00  0.00           C  
ATOM   4392  CZ  PHE B 221     100.937  75.012 135.568  1.00  0.00           C  
ATOM   4393  N   LEU B 222     104.475  72.092 134.137  1.00  0.00           N  
ATOM   4394  CA  LEU B 222     105.356  72.418 135.226  1.00  0.00           C  
ATOM   4395  C   LEU B 222     104.792  73.454 136.169  1.00  0.00           C  
ATOM   4396  O   LEU B 222     104.699  73.220 137.373  1.00  0.00           O  
ATOM   4397  CB  LEU B 222     106.722  72.910 134.704  1.00  0.00           C  
ATOM   4398  CG  LEU B 222     107.837  73.047 135.762  1.00  0.00           C  
ATOM   4399  CD1 LEU B 222     107.581  74.199 136.746  1.00  0.00           C  
ATOM   4400  CD2 LEU B 222     108.090  71.704 136.466  1.00  0.00           C  
ATOM   4401  N   ASP B 223     104.378  74.633 135.636  1.00  0.00           N  
ATOM   4402  CA  ASP B 223     103.942  75.704 136.498  1.00  0.00           C  
ATOM   4403  C   ASP B 223     103.475  76.845 135.637  1.00  0.00           C  
ATOM   4404  O   ASP B 223     103.551  76.785 134.411  1.00  0.00           O  
ATOM   4405  CB  ASP B 223     105.072  76.231 137.400  1.00  0.00           C  
ATOM   4406  CG  ASP B 223     104.462  76.948 138.596  1.00  0.00           C  
ATOM   4407  OD1 ASP B 223     103.207  76.980 138.699  1.00  0.00           O  
ATOM   4408  OD2 ASP B 223     105.250  77.467 139.432  1.00  0.00           O1-
ATOM   4409  N   LYS B 224     102.955  77.921 136.266  1.00  0.00           N  
ATOM   4410  CA  LYS B 224     102.490  79.058 135.522  1.00  0.00           C  
ATOM   4411  C   LYS B 224     103.409  80.211 135.771  1.00  0.00           C  
ATOM   4412  O   LYS B 224     104.092  80.284 136.790  1.00  0.00           O  
ATOM   4413  CB  LYS B 224     101.040  79.454 135.854  1.00  0.00           C  
ATOM   4414  CG  LYS B 224     100.746  79.514 137.350  1.00  0.00           C  
ATOM   4415  CD  LYS B 224      99.384  80.127 137.675  1.00  0.00           C  
ATOM   4416  CE  LYS B 224      99.328  81.635 137.433  1.00  0.00           C  
ATOM   4417  NZ  LYS B 224     100.224  82.331 138.383  1.00  0.00           N1+
ATOM   4418  N   LEU B 225     103.465  81.127 134.788  1.00  0.00           N  
ATOM   4419  CA  LEU B 225     104.299  82.290 134.806  1.00  0.00           C  
ATOM   4420  C   LEU B 225     103.578  83.281 135.668  1.00  0.00           C  
ATOM   4421  O   LEU B 225     102.397  83.086 135.951  1.00  0.00           O  
ATOM   4422  CB  LEU B 225     104.477  82.806 133.360  1.00  0.00           C  
ATOM   4423  CG  LEU B 225     105.647  83.763 133.093  1.00  0.00           C  
ATOM   4424  CD1 LEU B 225     106.986  83.110 133.470  1.00  0.00           C  
ATOM   4425  CD2 LEU B 225     105.646  84.201 131.618  1.00  0.00           C  
ATOM   4426  N   PRO B 226     104.219  84.313 136.149  1.00  0.00           N  
ATOM   4427  CA  PRO B 226     103.499  85.267 136.945  1.00  0.00           C  
ATOM   4428  C   PRO B 226     102.479  85.887 136.048  1.00  0.00           C  
ATOM   4429  O   PRO B 226     102.760  86.061 134.864  1.00  0.00           O  
ATOM   4430  CB  PRO B 226     104.556  86.222 137.491  1.00  0.00           C  
ATOM   4431  CG  PRO B 226     105.824  85.346 137.564  1.00  0.00           C  
ATOM   4432  CD  PRO B 226     105.639  84.295 136.453  1.00  0.00           C  
ATOM   4433  N   GLN B 227     101.294  86.224 136.588  1.00  0.00           N  
ATOM   4434  CA  GLN B 227     100.207  86.719 135.794  1.00  0.00           C  
ATOM   4435  C   GLN B 227     100.502  88.108 135.330  1.00  0.00           C  
ATOM   4436  O   GLN B 227     101.251  88.851 135.961  1.00  0.00           O  
ATOM   4437  CB  GLN B 227      98.875  86.788 136.563  1.00  0.00           C  
ATOM   4438  CG  GLN B 227      98.333  85.430 137.015  1.00  0.00           C  
ATOM   4439  CD  GLN B 227      97.691  84.751 135.817  1.00  0.00           C  
ATOM   4440  NE2 GLN B 227      97.010  83.600 136.067  1.00  0.00           N  
ATOM   4441  OE1 GLN B 227      97.786  85.235 134.691  1.00  0.00           O  
ATOM   4442  N   GLN B 228      99.922  88.468 134.168  1.00  0.00           N  
ATOM   4443  CA  GLN B 228     100.018  89.790 133.623  1.00  0.00           C  
ATOM   4444  C   GLN B 228      98.633  90.355 133.720  1.00  0.00           C  
ATOM   4445  O   GLN B 228      97.664  89.695 133.347  1.00  0.00           O  
ATOM   4446  CB  GLN B 228     100.429  89.787 132.138  1.00  0.00           C  
ATOM   4447  CG  GLN B 228     100.547  91.177 131.511  1.00  0.00           C  
ATOM   4448  CD  GLN B 228     100.955  91.004 130.052  1.00  0.00           C  
ATOM   4449  NE2 GLN B 228     100.955  92.128 129.286  1.00  0.00           N  
ATOM   4450  OE1 GLN B 228     101.261  89.900 129.603  1.00  0.00           O  
ATOM   4451  N   THR B 229      98.490  91.587 134.251  1.00  0.00           N  
ATOM   4452  CA  THR B 229      97.170  92.138 134.379  1.00  0.00           C  
ATOM   4453  C   THR B 229      97.159  93.498 133.762  1.00  0.00           C  
ATOM   4454  O   THR B 229      98.193  94.156 133.657  1.00  0.00           O  
ATOM   4455  CB  THR B 229      96.712  92.297 135.801  1.00  0.00           C  
ATOM   4456  CG2 THR B 229      96.735  90.919 136.485  1.00  0.00           C  
ATOM   4457  OG1 THR B 229      97.558  93.204 136.493  1.00  0.00           O  
ATOM   4458  N   GLY B 230      95.967  93.941 133.314  1.00  0.00           N  
ATOM   4459  CA  GLY B 230      95.832  95.247 132.740  1.00  0.00           C  
ATOM   4460  C   GLY B 230      94.370  95.528 132.593  1.00  0.00           C  
ATOM   4461  O   GLY B 230      93.574  94.620 132.354  1.00  0.00           O  
ATOM   4462  N   ASP B 231      93.975  96.808 132.748  1.00  0.00           N  
ATOM   4463  CA  ASP B 231      92.594  97.151 132.570  1.00  0.00           C  
ATOM   4464  C   ASP B 231      92.343  97.116 131.098  1.00  0.00           C  
ATOM   4465  O   ASP B 231      93.130  97.653 130.320  1.00  0.00           O  
ATOM   4466  CB  ASP B 231      92.237  98.558 133.082  1.00  0.00           C  
ATOM   4467  CG  ASP B 231      92.333  98.552 134.604  1.00  0.00           C  
ATOM   4468  OD1 ASP B 231      92.487  97.445 135.186  1.00  0.00           O  
ATOM   4469  OD2 ASP B 231      92.249  99.656 135.205  1.00  0.00           O1-
ATOM   4470  N   ARG B 232      91.243  96.467 130.668  1.00  0.00           N  
ATOM   4471  CA  ARG B 232      91.007  96.417 129.256  1.00  0.00           C  
ATOM   4472  C   ARG B 232      89.534  96.459 128.991  1.00  0.00           C  
ATOM   4473  O   ARG B 232      88.762  95.685 129.553  1.00  0.00           O  
ATOM   4474  CB  ARG B 232      91.547  95.137 128.594  1.00  0.00           C  
ATOM   4475  CG  ARG B 232      93.075  95.072 128.529  1.00  0.00           C  
ATOM   4476  CD  ARG B 232      93.632  95.178 127.107  1.00  0.00           C  
ATOM   4477  NE  ARG B 232      93.245  93.926 126.401  1.00  0.00           N  
ATOM   4478  CZ  ARG B 232      93.294  93.849 125.040  1.00  0.00           C  
ATOM   4479  NH1 ARG B 232      93.632  94.946 124.302  1.00  0.00           N1+
ATOM   4480  NH2 ARG B 232      93.009  92.667 124.421  1.00  0.00           N  
ATOM   4481  N   ALA B 233      89.120  97.392 128.112  1.00  0.00           N  
ATOM   4482  CA  ALA B 233      87.768  97.505 127.645  1.00  0.00           C  
ATOM   4483  C   ALA B 233      86.788  97.519 128.778  1.00  0.00           C  
ATOM   4484  O   ALA B 233      85.723  96.910 128.680  1.00  0.00           O  
ATOM   4485  CB  ALA B 233      87.366  96.376 126.680  1.00  0.00           C  
ATOM   4486  N   GLY B 234      87.102  98.226 129.880  1.00  0.00           N  
ATOM   4487  CA  GLY B 234      86.147  98.335 130.948  1.00  0.00           C  
ATOM   4488  C   GLY B 234      86.295  97.202 131.917  1.00  0.00           C  
ATOM   4489  O   GLY B 234      85.533  97.115 132.879  1.00  0.00           O  
ATOM   4490  N   ILE B 235      87.275  96.302 131.713  1.00  0.00           N  
ATOM   4491  CA  ILE B 235      87.424  95.215 132.640  1.00  0.00           C  
ATOM   4492  C   ILE B 235      88.621  95.514 133.477  1.00  0.00           C  
ATOM   4493  O   ILE B 235      89.727  95.683 132.964  1.00  0.00           O  
ATOM   4494  CB  ILE B 235      87.672  93.889 131.978  1.00  0.00           C  
ATOM   4495  CG1 ILE B 235      86.466  93.481 131.114  1.00  0.00           C  
ATOM   4496  CG2 ILE B 235      88.014  92.866 133.075  1.00  0.00           C  
ATOM   4497  CD1 ILE B 235      85.176  93.305 131.913  1.00  0.00           C  
ATOM   4498  N   LYS B 236      88.422  95.603 134.806  1.00  0.00           N  
ATOM   4499  CA  LYS B 236      89.523  95.908 135.667  1.00  0.00           C  
ATOM   4500  C   LYS B 236      90.356  94.677 135.829  1.00  0.00           C  
ATOM   4501  O   LYS B 236      89.839  93.583 136.051  1.00  0.00           O  
ATOM   4502  CB  LYS B 236      89.108  96.366 137.076  1.00  0.00           C  
ATOM   4503  CG  LYS B 236      90.297  96.782 137.945  1.00  0.00           C  
ATOM   4504  CD  LYS B 236      89.904  97.500 139.237  1.00  0.00           C  
ATOM   4505  CE  LYS B 236      91.105  97.911 140.091  1.00  0.00           C  
ATOM   4506  NZ  LYS B 236      91.900  96.717 140.456  1.00  0.00           N1+
ATOM   4507  N   ASP B 237      91.686  94.850 135.720  1.00  0.00           N  
ATOM   4508  CA  ASP B 237      92.649  93.806 135.919  1.00  0.00           C  
ATOM   4509  C   ASP B 237      92.302  92.556 135.174  1.00  0.00           C  
ATOM   4510  O   ASP B 237      92.186  91.488 135.774  1.00  0.00           O  
ATOM   4511  CB  ASP B 237      92.859  93.455 137.400  1.00  0.00           C  
ATOM   4512  CG  ASP B 237      93.578  94.634 138.035  1.00  0.00           C  
ATOM   4513  OD1 ASP B 237      94.278  95.369 137.288  1.00  0.00           O  
ATOM   4514  OD2 ASP B 237      93.438  94.819 139.272  1.00  0.00           O1-
ATOM   4515  N   ARG B 238      92.129  92.639 133.839  1.00  0.00           N  
ATOM   4516  CA  ARG B 238      91.908  91.406 133.140  1.00  0.00           C  
ATOM   4517  C   ARG B 238      93.208  90.679 133.238  1.00  0.00           C  
ATOM   4518  O   ARG B 238      94.265  91.309 133.278  1.00  0.00           O  
ATOM   4519  CB  ARG B 238      91.554  91.536 131.648  1.00  0.00           C  
ATOM   4520  CG  ARG B 238      92.652  92.145 130.779  1.00  0.00           C  
ATOM   4521  CD  ARG B 238      92.269  92.199 129.298  1.00  0.00           C  
ATOM   4522  NE  ARG B 238      92.105  90.795 128.826  1.00  0.00           N  
ATOM   4523  CZ  ARG B 238      91.469  90.532 127.647  1.00  0.00           C  
ATOM   4524  NH1 ARG B 238      90.965  91.554 126.896  1.00  0.00           N1+
ATOM   4525  NH2 ARG B 238      91.336  89.243 127.217  1.00  0.00           N  
ATOM   4526  N   VAL B 239      93.190  89.332 133.297  1.00  0.00           N  
ATOM   4527  CA  VAL B 239      94.474  88.738 133.511  1.00  0.00           C  
ATOM   4528  C   VAL B 239      94.850  87.881 132.344  1.00  0.00           C  
ATOM   4529  O   VAL B 239      94.009  87.224 131.734  1.00  0.00           O  
ATOM   4530  CB  VAL B 239      94.547  87.888 134.746  1.00  0.00           C  
ATOM   4531  CG1 VAL B 239      94.054  86.469 134.417  1.00  0.00           C  
ATOM   4532  CG2 VAL B 239      95.973  87.971 135.305  1.00  0.00           C  
ATOM   4533  N   TYR B 240      96.154  87.894 132.002  1.00  0.00           N  
ATOM   4534  CA  TYR B 240      96.691  87.071 130.958  1.00  0.00           C  
ATOM   4535  C   TYR B 240      97.568  86.088 131.669  1.00  0.00           C  
ATOM   4536  O   TYR B 240      98.455  86.491 132.421  1.00  0.00           O  
ATOM   4537  CB  TYR B 240      97.616  87.826 129.983  1.00  0.00           C  
ATOM   4538  CG  TYR B 240      96.833  88.858 129.248  1.00  0.00           C  
ATOM   4539  CD1 TYR B 240      96.689  90.121 129.774  1.00  0.00           C  
ATOM   4540  CD2 TYR B 240      96.244  88.566 128.039  1.00  0.00           C  
ATOM   4541  CE1 TYR B 240      95.972  91.084 129.106  1.00  0.00           C  
ATOM   4542  CE2 TYR B 240      95.526  89.524 127.365  1.00  0.00           C  
ATOM   4543  CZ  TYR B 240      95.390  90.784 127.898  1.00  0.00           C  
ATOM   4544  OH  TYR B 240      94.653  91.766 127.205  1.00  0.00           O  
ATOM   4545  N   SER B 241      97.344  84.768 131.478  1.00  0.00           N  
ATOM   4546  CA  SER B 241      98.193  83.843 132.181  1.00  0.00           C  
ATOM   4547  C   SER B 241      98.815  82.926 131.173  1.00  0.00           C  
ATOM   4548  O   SER B 241      98.311  82.764 130.064  1.00  0.00           O  
ATOM   4549  CB  SER B 241      97.463  82.953 133.202  1.00  0.00           C  
ATOM   4550  OG  SER B 241      96.688  81.968 132.537  1.00  0.00           O  
ATOM   4551  N   ASN B 242      99.958  82.312 131.535  1.00  0.00           N  
ATOM   4552  CA  ASN B 242     100.646  81.434 130.632  1.00  0.00           C  
ATOM   4553  C   ASN B 242     101.178  80.279 131.419  1.00  0.00           C  
ATOM   4554  O   ASN B 242     101.505  80.418 132.597  1.00  0.00           O  
ATOM   4555  CB  ASN B 242     101.835  82.097 129.923  1.00  0.00           C  
ATOM   4556  CG  ASN B 242     101.257  83.151 128.994  1.00  0.00           C  
ATOM   4557  ND2 ASN B 242     100.928  82.741 127.740  1.00  0.00           N  
ATOM   4558  OD1 ASN B 242     101.093  84.309 129.376  1.00  0.00           O  
ATOM   4559  N   SER B 243     101.285  79.097 130.773  1.00  0.00           N  
ATOM   4560  CA  SER B 243     101.751  77.940 131.486  1.00  0.00           C  
ATOM   4561  C   SER B 243     103.058  77.463 130.921  1.00  0.00           C  
ATOM   4562  O   SER B 243     103.316  77.573 129.723  1.00  0.00           O  
ATOM   4563  CB  SER B 243     100.770  76.757 131.426  1.00  0.00           C  
ATOM   4564  OG  SER B 243      99.558  77.096 132.082  1.00  0.00           O  
ATOM   4565  N   ILE B 244     103.917  76.909 131.809  1.00  0.00           N  
ATOM   4566  CA  ILE B 244     105.207  76.393 131.435  1.00  0.00           C  
ATOM   4567  C   ILE B 244     105.108  74.897 131.403  1.00  0.00           C  
ATOM   4568  O   ILE B 244     104.532  74.280 132.299  1.00  0.00           O  
ATOM   4569  CB  ILE B 244     106.331  76.726 132.388  1.00  0.00           C  
ATOM   4570  CG1 ILE B 244     106.576  78.244 132.502  1.00  0.00           C  
ATOM   4571  CG2 ILE B 244     107.576  75.961 131.915  1.00  0.00           C  
ATOM   4572  CD1 ILE B 244     105.604  78.978 133.424  1.00  0.00           C  
ATOM   4573  N   TYR B 245     105.663  74.275 130.342  1.00  0.00           N  
ATOM   4574  CA  TYR B 245     105.593  72.847 130.204  1.00  0.00           C  
ATOM   4575  C   TYR B 245     106.970  72.284 130.044  1.00  0.00           C  
ATOM   4576  O   TYR B 245     107.881  72.940 129.537  1.00  0.00           O  
ATOM   4577  CB  TYR B 245     104.803  72.372 128.969  1.00  0.00           C  
ATOM   4578  CG  TYR B 245     103.350  72.630 129.174  1.00  0.00           C  
ATOM   4579  CD1 TYR B 245     102.804  73.866 128.914  1.00  0.00           C  
ATOM   4580  CD2 TYR B 245     102.531  71.617 129.621  1.00  0.00           C  
ATOM   4581  CE1 TYR B 245     101.460  74.086 129.104  1.00  0.00           C  
ATOM   4582  CE2 TYR B 245     101.187  71.831 129.812  1.00  0.00           C  
ATOM   4583  CZ  TYR B 245     100.651  73.069 129.553  1.00  0.00           C  
ATOM   4584  OH  TYR B 245      99.272  73.296 129.746  1.00  0.00           O  
ATOM   4585  N   GLU B 246     107.152  71.033 130.515  1.00  0.00           N  
ATOM   4586  CA  GLU B 246     108.398  70.351 130.331  1.00  0.00           C  
ATOM   4587  C   GLU B 246     108.170  69.330 129.267  1.00  0.00           C  
ATOM   4588  O   GLU B 246     107.125  68.682 129.216  1.00  0.00           O  
ATOM   4589  CB  GLU B 246     108.938  69.652 131.592  1.00  0.00           C  
ATOM   4590  CG  GLU B 246     109.422  70.650 132.650  1.00  0.00           C  
ATOM   4591  CD  GLU B 246     110.166  69.887 133.735  1.00  0.00           C  
ATOM   4592  OE1 GLU B 246     109.979  68.645 133.815  1.00  0.00           O  
ATOM   4593  OE2 GLU B 246     110.935  70.533 134.496  1.00  0.00           O1-
ATOM   4594  N   LEU B 247     109.149  69.194 128.356  1.00  0.00           N  
ATOM   4595  CA  LEU B 247     109.039  68.271 127.266  1.00  0.00           C  
ATOM   4596  C   LEU B 247     109.935  67.112 127.568  1.00  0.00           C  
ATOM   4597  O   LEU B 247     111.113  67.280 127.885  1.00  0.00           O  
ATOM   4598  CB  LEU B 247     109.485  68.911 125.944  1.00  0.00           C  
ATOM   4599  CG  LEU B 247     108.642  70.153 125.589  1.00  0.00           C  
ATOM   4600  CD1 LEU B 247     109.097  70.786 124.269  1.00  0.00           C  
ATOM   4601  CD2 LEU B 247     107.139  69.831 125.588  1.00  0.00           C  
ATOM   4602  N   LEU B 248     109.386  65.887 127.469  1.00  0.00           N  
ATOM   4603  CA  LEU B 248     110.150  64.717 127.819  1.00  0.00           C  
ATOM   4604  C   LEU B 248     110.485  63.943 126.582  1.00  0.00           C  
ATOM   4605  O   LEU B 248     109.701  63.873 125.639  1.00  0.00           O  
ATOM   4606  CB  LEU B 248     109.387  63.757 128.745  1.00  0.00           C  
ATOM   4607  CG  LEU B 248     109.033  64.376 130.109  1.00  0.00           C  
ATOM   4608  CD1 LEU B 248     108.274  63.375 130.995  1.00  0.00           C  
ATOM   4609  CD2 LEU B 248     110.278  64.957 130.799  1.00  0.00           C  
ATOM   4610  N   GLU B 249     111.699  63.360 126.552  1.00  0.00           N  
ATOM   4611  CA  GLU B 249     112.122  62.519 125.472  1.00  0.00           C  
ATOM   4612  C   GLU B 249     112.755  61.357 126.148  1.00  0.00           C  
ATOM   4613  O   GLU B 249     113.656  61.543 126.966  1.00  0.00           O  
ATOM   4614  CB  GLU B 249     113.167  63.206 124.570  1.00  0.00           C  
ATOM   4615  CG  GLU B 249     113.423  62.507 123.234  1.00  0.00           C  
ATOM   4616  CD  GLU B 249     114.319  63.422 122.407  1.00  0.00           C  
ATOM   4617  OE1 GLU B 249     115.442  63.738 122.882  1.00  0.00           O  
ATOM   4618  OE2 GLU B 249     113.888  63.824 121.293  1.00  0.00           O1-
ATOM   4619  N   ASN B 250     112.317  60.123 125.821  1.00  0.00           N  
ATOM   4620  CA  ASN B 250     112.802  59.044 126.623  1.00  0.00           C  
ATOM   4621  C   ASN B 250     112.279  59.413 127.976  1.00  0.00           C  
ATOM   4622  O   ASN B 250     111.181  59.940 128.095  1.00  0.00           O  
ATOM   4623  CB  ASN B 250     114.339  58.911 126.665  1.00  0.00           C  
ATOM   4624  CG  ASN B 250     114.825  58.505 125.279  1.00  0.00           C  
ATOM   4625  ND2 ASN B 250     115.912  59.168 124.799  1.00  0.00           N  
ATOM   4626  OD1 ASN B 250     114.252  57.626 124.638  1.00  0.00           O  
ATOM   4627  N   GLY B 251     112.998  59.073 129.042  1.00  0.00           N  
ATOM   4628  CA  GLY B 251     112.652  59.427 130.388  1.00  0.00           C  
ATOM   4629  C   GLY B 251     112.971  60.851 130.744  1.00  0.00           C  
ATOM   4630  O   GLY B 251     112.435  61.363 131.725  1.00  0.00           O  
ATOM   4631  N   GLN B 252     113.925  61.489 130.031  1.00  0.00           N  
ATOM   4632  CA  GLN B 252     114.476  62.749 130.467  1.00  0.00           C  
ATOM   4633  C   GLN B 252     113.747  63.958 129.981  1.00  0.00           C  
ATOM   4634  O   GLN B 252     112.986  63.925 129.015  1.00  0.00           O  
ATOM   4635  CB  GLN B 252     115.948  62.934 130.068  1.00  0.00           C  
ATOM   4636  CG  GLN B 252     116.875  61.900 130.705  1.00  0.00           C  
ATOM   4637  CD  GLN B 252     116.597  60.565 130.035  1.00  0.00           C  
ATOM   4638  NE2 GLN B 252     116.471  59.487 130.855  1.00  0.00           N  
ATOM   4639  OE1 GLN B 252     116.482  60.486 128.813  1.00  0.00           O  
ATOM   4640  N   ARG B 253     113.994  65.083 130.694  1.00  0.00           N  
ATOM   4641  CA  ARG B 253     113.408  66.344 130.354  1.00  0.00           C  
ATOM   4642  C   ARG B 253     114.317  67.023 129.377  1.00  0.00           C  
ATOM   4643  O   ARG B 253     115.420  67.455 129.710  1.00  0.00           O  
ATOM   4644  CB  ARG B 253     113.158  67.264 131.565  1.00  0.00           C  
ATOM   4645  CG  ARG B 253     114.404  67.573 132.394  1.00  0.00           C  
ATOM   4646  CD  ARG B 253     114.107  68.397 133.649  1.00  0.00           C  
ATOM   4647  NE  ARG B 253     113.730  69.769 133.208  1.00  0.00           N  
ATOM   4648  CZ  ARG B 253     114.688  70.737 133.113  1.00  0.00           C  
ATOM   4649  NH1 ARG B 253     115.980  70.448 133.444  1.00  0.00           N1+
ATOM   4650  NH2 ARG B 253     114.356  71.992 132.693  1.00  0.00           N  
ATOM   4651  N   ALA B 254     113.866  67.016 128.106  1.00  0.00           N  
ATOM   4652  CA  ALA B 254     114.486  67.563 126.934  1.00  0.00           C  
ATOM   4653  C   ALA B 254     114.430  69.061 126.853  1.00  0.00           C  
ATOM   4654  O   ALA B 254     115.370  69.685 126.361  1.00  0.00           O  
ATOM   4655  CB  ALA B 254     113.861  67.013 125.643  1.00  0.00           C  
ATOM   4656  N   GLY B 255     113.309  69.689 127.270  1.00  0.00           N  
ATOM   4657  CA  GLY B 255     113.227  71.115 127.110  1.00  0.00           C  
ATOM   4658  C   GLY B 255     112.151  71.646 128.001  1.00  0.00           C  
ATOM   4659  O   GLY B 255     111.297  70.903 128.481  1.00  0.00           O  
ATOM   4660  N   THR B 256     112.185  72.971 128.253  1.00  0.00           N  
ATOM   4661  CA  THR B 256     111.193  73.606 129.069  1.00  0.00           C  
ATOM   4662  C   THR B 256     110.761  74.840 128.337  1.00  0.00           C  
ATOM   4663  O   THR B 256     111.601  75.586 127.833  1.00  0.00           O  
ATOM   4664  CB  THR B 256     111.730  74.038 130.403  1.00  0.00           C  
ATOM   4665  CG2 THR B 256     110.592  74.675 131.218  1.00  0.00           C  
ATOM   4666  OG1 THR B 256     112.259  72.919 131.099  1.00  0.00           O  
ATOM   4667  N   CYS B 257     109.435  75.092 128.242  1.00  0.00           N  
ATOM   4668  CA  CYS B 257     109.034  76.272 127.527  1.00  0.00           C  
ATOM   4669  C   CYS B 257     107.618  76.637 127.858  1.00  0.00           C  
ATOM   4670  O   CYS B 257     106.833  75.825 128.347  1.00  0.00           O  
ATOM   4671  CB  CYS B 257     109.094  76.095 126.000  1.00  0.00           C  
ATOM   4672  SG  CYS B 257     107.936  74.826 125.402  1.00  0.00           S  
ATOM   4673  N   VAL B 258     107.276  77.919 127.610  1.00  0.00           N  
ATOM   4674  CA  VAL B 258     105.927  78.375 127.756  1.00  0.00           C  
ATOM   4675  C   VAL B 258     105.245  77.989 126.480  1.00  0.00           C  
ATOM   4676  O   VAL B 258     105.676  78.364 125.387  1.00  0.00           O  
ATOM   4677  CB  VAL B 258     105.842  79.857 128.025  1.00  0.00           C  
ATOM   4678  CG1 VAL B 258     106.684  80.609 126.987  1.00  0.00           C  
ATOM   4679  CG2 VAL B 258     104.365  80.280 128.055  1.00  0.00           C  
ATOM   4680  N   LEU B 259     104.154  77.205 126.601  1.00  0.00           N  
ATOM   4681  CA  LEU B 259     103.552  76.637 125.435  1.00  0.00           C  
ATOM   4682  C   LEU B 259     102.060  76.677 125.568  1.00  0.00           C  
ATOM   4683  O   LEU B 259     101.514  76.543 126.663  1.00  0.00           O  
ATOM   4684  CB  LEU B 259     104.053  75.192 125.226  1.00  0.00           C  
ATOM   4685  CG  LEU B 259     103.497  74.432 124.012  1.00  0.00           C  
ATOM   4686  CD1 LEU B 259     104.322  73.169 123.746  1.00  0.00           C  
ATOM   4687  CD2 LEU B 259     102.023  74.063 124.208  1.00  0.00           C  
ATOM   4688  N   GLU B 260     101.363  76.897 124.431  1.00  0.00           N  
ATOM   4689  CA  GLU B 260      99.932  76.960 124.429  1.00  0.00           C  
ATOM   4690  C   GLU B 260      99.434  76.808 123.021  1.00  0.00           C  
ATOM   4691  O   GLU B 260     100.198  76.886 122.060  1.00  0.00           O  
ATOM   4692  CB  GLU B 260      99.403  78.297 124.975  1.00  0.00           C  
ATOM   4693  CG  GLU B 260      99.915  79.515 124.202  1.00  0.00           C  
ATOM   4694  CD  GLU B 260      99.551  80.762 124.995  1.00  0.00           C  
ATOM   4695  OE1 GLU B 260      99.837  80.781 126.222  1.00  0.00           O  
ATOM   4696  OE2 GLU B 260      98.984  81.711 124.390  1.00  0.00           O1-
ATOM   4697  N   TYR B 261      98.115  76.563 122.877  1.00  0.00           N  
ATOM   4698  CA  TYR B 261      97.482  76.419 121.594  1.00  0.00           C  
ATOM   4699  C   TYR B 261      96.954  77.759 121.183  1.00  0.00           C  
ATOM   4700  O   TYR B 261      96.698  78.624 122.019  1.00  0.00           O  
ATOM   4701  CB  TYR B 261      96.273  75.462 121.584  1.00  0.00           C  
ATOM   4702  CG  TYR B 261      96.726  74.045 121.699  1.00  0.00           C  
ATOM   4703  CD1 TYR B 261      97.121  73.356 120.575  1.00  0.00           C  
ATOM   4704  CD2 TYR B 261      96.744  73.397 122.913  1.00  0.00           C  
ATOM   4705  CE1 TYR B 261      97.535  72.048 120.658  1.00  0.00           C  
ATOM   4706  CE2 TYR B 261      97.157  72.087 123.004  1.00  0.00           C  
ATOM   4707  CZ  TYR B 261      97.554  71.410 121.874  1.00  0.00           C  
ATOM   4708  OH  TYR B 261      97.978  70.067 121.961  1.00  0.00           O  
ATOM   4709  N   ALA B 262      96.840  77.993 119.861  1.00  0.00           N  
ATOM   4710  CA  ALA B 262      96.268  79.228 119.402  1.00  0.00           C  
ATOM   4711  C   ALA B 262      94.776  79.097 119.537  1.00  0.00           C  
ATOM   4712  O   ALA B 262      94.131  78.324 118.830  1.00  0.00           O  
ATOM   4713  CB  ALA B 262      96.579  79.543 117.928  1.00  0.00           C  
ATOM   4714  N   THR B 263      94.182  79.915 120.427  1.00  0.00           N  
ATOM   4715  CA  THR B 263      92.783  79.849 120.747  1.00  0.00           C  
ATOM   4716  C   THR B 263      91.894  80.116 119.557  1.00  0.00           C  
ATOM   4717  O   THR B 263      90.828  79.505 119.484  1.00  0.00           O  
ATOM   4718  CB  THR B 263      92.389  80.771 121.871  1.00  0.00           C  
ATOM   4719  CG2 THR B 263      93.168  80.361 123.132  1.00  0.00           C  
ATOM   4720  OG1 THR B 263      92.667  82.124 121.544  1.00  0.00           O  
ATOM   4721  N   PRO B 264      92.211  80.951 118.601  1.00  0.00           N  
ATOM   4722  CA  PRO B 264      91.281  81.194 117.527  1.00  0.00           C  
ATOM   4723  C   PRO B 264      90.944  79.952 116.762  1.00  0.00           C  
ATOM   4724  O   PRO B 264      89.918  79.924 116.084  1.00  0.00           O  
ATOM   4725  CB  PRO B 264      91.918  82.287 116.671  1.00  0.00           C  
ATOM   4726  CG  PRO B 264      92.790  83.070 117.669  1.00  0.00           C  
ATOM   4727  CD  PRO B 264      93.179  82.031 118.733  1.00  0.00           C  
ATOM   4728  N   LEU B 265      91.786  78.913 116.849  1.00  0.00           N  
ATOM   4729  CA  LEU B 265      91.532  77.705 116.125  1.00  0.00           C  
ATOM   4730  C   LEU B 265      90.246  77.110 116.615  1.00  0.00           C  
ATOM   4731  O   LEU B 265      89.549  76.434 115.859  1.00  0.00           O  
ATOM   4732  CB  LEU B 265      92.662  76.674 116.258  1.00  0.00           C  
ATOM   4733  CG  LEU B 265      93.951  77.153 115.563  1.00  0.00           C  
ATOM   4734  CD1 LEU B 265      95.085  76.124 115.691  1.00  0.00           C  
ATOM   4735  CD2 LEU B 265      93.668  77.561 114.107  1.00  0.00           C  
ATOM   4736  N   GLN B 266      89.911  77.313 117.905  1.00  0.00           N  
ATOM   4737  CA  GLN B 266      88.685  76.789 118.444  1.00  0.00           C  
ATOM   4738  C   GLN B 266      87.521  77.442 117.756  1.00  0.00           C  
ATOM   4739  O   GLN B 266      86.493  76.807 117.520  1.00  0.00           O  
ATOM   4740  CB  GLN B 266      88.549  77.005 119.961  1.00  0.00           C  
ATOM   4741  CG  GLN B 266      89.599  76.226 120.758  1.00  0.00           C  
ATOM   4742  CD  GLN B 266      89.249  76.297 122.237  1.00  0.00           C  
ATOM   4743  NE2 GLN B 266      89.205  75.108 122.898  1.00  0.00           N  
ATOM   4744  OE1 GLN B 266      89.014  77.370 122.790  1.00  0.00           O  
ATOM   4745  N   THR B 267      87.642  78.745 117.434  1.00  0.00           N  
ATOM   4746  CA  THR B 267      86.584  79.450 116.766  1.00  0.00           C  
ATOM   4747  C   THR B 267      86.350  78.839 115.415  1.00  0.00           C  
ATOM   4748  O   THR B 267      85.204  78.613 115.027  1.00  0.00           O  
ATOM   4749  CB  THR B 267      86.888  80.910 116.578  1.00  0.00           C  
ATOM   4750  CG2 THR B 267      85.765  81.551 115.750  1.00  0.00           C  
ATOM   4751  OG1 THR B 267      87.014  81.555 117.838  1.00  0.00           O  
ATOM   4752  N   LEU B 268      87.428  78.533 114.664  1.00  0.00           N  
ATOM   4753  CA  LEU B 268      87.259  77.925 113.369  1.00  0.00           C  
ATOM   4754  C   LEU B 268      86.547  76.624 113.529  1.00  0.00           C  
ATOM   4755  O   LEU B 268      85.624  76.315 112.778  1.00  0.00           O  
ATOM   4756  CB  LEU B 268      88.579  77.592 112.640  1.00  0.00           C  
ATOM   4757  CG  LEU B 268      89.172  78.721 111.777  1.00  0.00           C  
ATOM   4758  CD1 LEU B 268      88.462  78.804 110.421  1.00  0.00           C  
ATOM   4759  CD2 LEU B 268      89.135  80.071 112.490  1.00  0.00           C  
ATOM   4760  N   PHE B 269      86.944  75.820 114.527  1.00  0.00           N  
ATOM   4761  CA  PHE B 269      86.325  74.538 114.663  1.00  0.00           C  
ATOM   4762  C   PHE B 269      84.865  74.711 114.960  1.00  0.00           C  
ATOM   4763  O   PHE B 269      84.026  74.058 114.340  1.00  0.00           O  
ATOM   4764  CB  PHE B 269      87.015  73.659 115.723  1.00  0.00           C  
ATOM   4765  CG  PHE B 269      86.308  72.351 115.846  1.00  0.00           C  
ATOM   4766  CD1 PHE B 269      86.062  71.560 114.748  1.00  0.00           C  
ATOM   4767  CD2 PHE B 269      85.835  71.936 117.066  1.00  0.00           C  
ATOM   4768  CE1 PHE B 269      85.406  70.357 114.880  1.00  0.00           C  
ATOM   4769  CE2 PHE B 269      85.182  70.736 117.209  1.00  0.00           C  
ATOM   4770  CZ  PHE B 269      84.975  69.940 116.114  1.00  0.00           C  
ATOM   4771  N   ALA B 270      84.520  75.623 115.888  1.00  0.00           N  
ATOM   4772  CA  ALA B 270      83.154  75.813 116.293  1.00  0.00           C  
ATOM   4773  C   ALA B 270      82.319  76.295 115.147  1.00  0.00           C  
ATOM   4774  O   ALA B 270      81.212  75.800 114.939  1.00  0.00           O  
ATOM   4775  CB  ALA B 270      82.992  76.857 117.414  1.00  0.00           C  
ATOM   4776  N   MET B 271      82.841  77.249 114.350  1.00  0.00           N  
ATOM   4777  CA  MET B 271      82.074  77.829 113.279  1.00  0.00           C  
ATOM   4778  C   MET B 271      81.709  76.749 112.324  1.00  0.00           C  
ATOM   4779  O   MET B 271      80.627  76.765 111.741  1.00  0.00           O  
ATOM   4780  CB  MET B 271      82.830  78.844 112.402  1.00  0.00           C  
ATOM   4781  CG  MET B 271      83.253  80.121 113.112  1.00  0.00           C  
ATOM   4782  SD  MET B 271      83.943  81.408 112.027  1.00  0.00           S  
ATOM   4783  CE  MET B 271      82.338  81.972 111.388  1.00  0.00           C  
ATOM   4784  N   SER B 272      82.629  75.793 112.119  1.00  0.00           N  
ATOM   4785  CA  SER B 272      82.411  74.747 111.168  1.00  0.00           C  
ATOM   4786  C   SER B 272      81.227  73.935 111.614  1.00  0.00           C  
ATOM   4787  O   SER B 272      80.528  73.339 110.796  1.00  0.00           O  
ATOM   4788  CB  SER B 272      83.629  73.814 111.058  1.00  0.00           C  
ATOM   4789  OG  SER B 272      84.789  74.562 110.728  1.00  0.00           O  
ATOM   4790  N   GLN B 273      81.008  73.879 112.943  1.00  0.00           N  
ATOM   4791  CA  GLN B 273      79.956  73.168 113.628  1.00  0.00           C  
ATOM   4792  C   GLN B 273      78.587  73.777 113.443  1.00  0.00           C  
ATOM   4793  O   GLN B 273      77.605  73.047 113.317  1.00  0.00           O  
ATOM   4794  CB  GLN B 273      80.182  73.159 115.147  1.00  0.00           C  
ATOM   4795  CG  GLN B 273      81.458  72.438 115.572  1.00  0.00           C  
ATOM   4796  CD  GLN B 273      81.156  70.952 115.625  1.00  0.00           C  
ATOM   4797  NE2 GLN B 273      82.212  70.115 115.497  1.00  0.00           N  
ATOM   4798  OE1 GLN B 273      80.012  70.535 115.784  1.00  0.00           O  
ATOM   4799  N   TYR B 274      78.467  75.123 113.423  1.00  0.00           N  
ATOM   4800  CA  TYR B 274      77.160  75.739 113.430  1.00  0.00           C  
ATOM   4801  C   TYR B 274      76.755  76.152 112.046  1.00  0.00           C  
ATOM   4802  O   TYR B 274      77.528  76.774 111.320  1.00  0.00           O  
ATOM   4803  CB  TYR B 274      77.079  77.034 114.273  1.00  0.00           C  
ATOM   4804  CG  TYR B 274      77.113  76.729 115.732  1.00  0.00           C  
ATOM   4805  CD1 TYR B 274      78.290  76.627 116.440  1.00  0.00           C  
ATOM   4806  CD2 TYR B 274      75.925  76.563 116.402  1.00  0.00           C  
ATOM   4807  CE1 TYR B 274      78.270  76.339 117.789  1.00  0.00           C  
ATOM   4808  CE2 TYR B 274      75.898  76.276 117.742  1.00  0.00           C  
ATOM   4809  CZ  TYR B 274      77.071  76.158 118.441  1.00  0.00           C  
ATOM   4810  OH  TYR B 274      77.026  75.854 119.818  1.00  0.00           O  
ATOM   4811  N   SER B 275      75.497  75.828 111.662  1.00  0.00           N  
ATOM   4812  CA  SER B 275      74.970  76.135 110.358  1.00  0.00           C  
ATOM   4813  C   SER B 275      74.880  77.625 110.173  1.00  0.00           C  
ATOM   4814  O   SER B 275      75.060  78.117 109.061  1.00  0.00           O  
ATOM   4815  CB  SER B 275      73.556  75.561 110.101  1.00  0.00           C  
ATOM   4816  OG  SER B 275      72.575  76.227 110.884  1.00  0.00           O  
ATOM   4817  N   GLN B 276      74.630  78.378 111.265  1.00  0.00           N  
ATOM   4818  CA  GLN B 276      74.413  79.800 111.223  1.00  0.00           C  
ATOM   4819  C   GLN B 276      75.629  80.498 110.708  1.00  0.00           C  
ATOM   4820  O   GLN B 276      75.535  81.534 110.049  1.00  0.00           O  
ATOM   4821  CB  GLN B 276      74.200  80.421 112.613  1.00  0.00           C  
ATOM   4822  CG  GLN B 276      73.508  81.760 112.452  1.00  0.00           C  
ATOM   4823  CD  GLN B 276      72.306  81.282 111.693  1.00  0.00           C  
ATOM   4824  NE2 GLN B 276      71.372  80.652 112.445  1.00  0.00           N  
ATOM   4825  OE1 GLN B 276      72.259  81.346 110.469  1.00  0.00           O  
ATOM   4826  N   ALA B 277      76.802  79.948 111.056  1.00  0.00           N  
ATOM   4827  CA  ALA B 277      78.111  80.467 110.776  1.00  0.00           C  
ATOM   4828  C   ALA B 277      78.408  80.519 109.303  1.00  0.00           C  
ATOM   4829  O   ALA B 277      79.284  81.274 108.885  1.00  0.00           O  
ATOM   4830  CB  ALA B 277      79.235  79.683 111.476  1.00  0.00           C  
ATOM   4831  N   GLY B 278      77.795  79.648 108.481  1.00  0.00           N  
ATOM   4832  CA  GLY B 278      78.041  79.746 107.067  1.00  0.00           C  
ATOM   4833  C   GLY B 278      79.471  79.419 106.804  1.00  0.00           C  
ATOM   4834  O   GLY B 278      80.127  80.067 105.995  1.00  0.00           O  
ATOM   4835  N   PHE B 279      80.005  78.406 107.500  1.00  0.00           N  
ATOM   4836  CA  PHE B 279      81.378  78.045 107.330  1.00  0.00           C  
ATOM   4837  C   PHE B 279      81.344  76.570 107.094  1.00  0.00           C  
ATOM   4838  O   PHE B 279      80.799  75.855 107.930  1.00  0.00           O  
ATOM   4839  CB  PHE B 279      82.091  78.235 108.661  1.00  0.00           C  
ATOM   4840  CG  PHE B 279      83.557  78.344 108.495  1.00  0.00           C  
ATOM   4841  CD1 PHE B 279      84.291  77.292 108.001  1.00  0.00           C  
ATOM   4842  CD2 PHE B 279      84.182  79.531 108.814  1.00  0.00           C  
ATOM   4843  CE1 PHE B 279      85.652  77.415 107.860  1.00  0.00           C  
ATOM   4844  CE2 PHE B 279      85.542  79.657 108.678  1.00  0.00           C  
ATOM   4845  CZ  PHE B 279      86.274  78.594 108.205  1.00  0.00           C  
ATOM   4846  N   SER B 280      81.925  76.045 105.990  1.00  0.00           N  
ATOM   4847  CA  SER B 280      81.816  74.617 105.792  1.00  0.00           C  
ATOM   4848  C   SER B 280      82.862  73.910 106.596  1.00  0.00           C  
ATOM   4849  O   SER B 280      83.956  74.425 106.817  1.00  0.00           O  
ATOM   4850  CB  SER B 280      82.002  74.134 104.343  1.00  0.00           C  
ATOM   4851  OG  SER B 280      83.366  74.218 103.960  1.00  0.00           O  
ATOM   4852  N   ARG B 281      82.535  72.672 107.022  1.00  0.00           N  
ATOM   4853  CA  ARG B 281      83.387  71.825 107.814  1.00  0.00           C  
ATOM   4854  C   ARG B 281      84.601  71.410 107.047  1.00  0.00           C  
ATOM   4855  O   ARG B 281      85.680  71.253 107.614  1.00  0.00           O  
ATOM   4856  CB  ARG B 281      82.707  70.536 108.291  1.00  0.00           C  
ATOM   4857  CG  ARG B 281      81.649  70.804 109.356  1.00  0.00           C  
ATOM   4858  CD  ARG B 281      81.066  69.540 109.981  1.00  0.00           C  
ATOM   4859  NE  ARG B 281      80.287  68.842 108.922  1.00  0.00           N  
ATOM   4860  CZ  ARG B 281      80.863  67.851 108.181  1.00  0.00           C  
ATOM   4861  NH1 ARG B 281      82.148  67.468 108.433  1.00  0.00           N1+
ATOM   4862  NH2 ARG B 281      80.141  67.217 107.211  1.00  0.00           N  
ATOM   4863  N   GLU B 282      84.447  71.182 105.736  1.00  0.00           N  
ATOM   4864  CA  GLU B 282      85.541  70.731 104.930  1.00  0.00           C  
ATOM   4865  C   GLU B 282      86.578  71.808 104.825  1.00  0.00           C  
ATOM   4866  O   GLU B 282      87.746  71.521 104.572  1.00  0.00           O  
ATOM   4867  CB  GLU B 282      85.100  70.213 103.546  1.00  0.00           C  
ATOM   4868  CG  GLU B 282      84.231  71.155 102.712  1.00  0.00           C  
ATOM   4869  CD  GLU B 282      83.454  70.265 101.743  1.00  0.00           C  
ATOM   4870  OE1 GLU B 282      82.673  69.410 102.241  1.00  0.00           O  
ATOM   4871  OE2 GLU B 282      83.630  70.416 100.505  1.00  0.00           O1-
ATOM   4872  N   ASP B 283      86.156  73.078 104.983  1.00  0.00           N  
ATOM   4873  CA  ASP B 283      86.980  74.255 104.889  1.00  0.00           C  
ATOM   4874  C   ASP B 283      87.925  74.469 106.045  1.00  0.00           C  
ATOM   4875  O   ASP B 283      88.791  75.337 105.959  1.00  0.00           O  
ATOM   4876  CB  ASP B 283      86.185  75.550 104.695  1.00  0.00           C  
ATOM   4877  CG  ASP B 283      85.732  75.581 103.243  1.00  0.00           C  
ATOM   4878  OD1 ASP B 283      86.247  74.762 102.435  1.00  0.00           O  
ATOM   4879  OD2 ASP B 283      84.865  76.436 102.925  1.00  0.00           O1-
ATOM   4880  N   ARG B 284      87.786  73.754 107.178  1.00  0.00           N  
ATOM   4881  CA  ARG B 284      88.591  74.119 108.317  1.00  0.00           C  
ATOM   4882  C   ARG B 284      90.079  74.038 108.089  1.00  0.00           C  
ATOM   4883  O   ARG B 284      90.815  74.872 108.616  1.00  0.00           O  
ATOM   4884  CB  ARG B 284      88.195  73.468 109.670  1.00  0.00           C  
ATOM   4885  CG  ARG B 284      88.185  71.943 109.793  1.00  0.00           C  
ATOM   4886  CD  ARG B 284      88.057  71.472 111.253  1.00  0.00           C  
ATOM   4887  NE  ARG B 284      86.703  71.841 111.759  1.00  0.00           N  
ATOM   4888  CZ  ARG B 284      85.690  70.923 111.786  1.00  0.00           C  
ATOM   4889  NH1 ARG B 284      85.922  69.624 111.441  1.00  0.00           N1+
ATOM   4890  NH2 ARG B 284      84.439  71.303 112.180  1.00  0.00           N  
ATOM   4891  N   LEU B 285      90.584  73.057 107.320  1.00  0.00           N  
ATOM   4892  CA  LEU B 285      92.008  72.956 107.116  1.00  0.00           C  
ATOM   4893  C   LEU B 285      92.509  74.174 106.389  1.00  0.00           C  
ATOM   4894  O   LEU B 285      93.551  74.729 106.734  1.00  0.00           O  
ATOM   4895  CB  LEU B 285      92.389  71.717 106.283  1.00  0.00           C  
ATOM   4896  CG  LEU B 285      93.901  71.553 106.028  1.00  0.00           C  
ATOM   4897  CD1 LEU B 285      94.672  71.337 107.340  1.00  0.00           C  
ATOM   4898  CD2 LEU B 285      94.173  70.445 104.998  1.00  0.00           C  
ATOM   4899  N   GLU B 286      91.767  74.625 105.360  1.00  0.00           N  
ATOM   4900  CA  GLU B 286      92.160  75.741 104.544  1.00  0.00           C  
ATOM   4901  C   GLU B 286      92.201  76.990 105.374  1.00  0.00           C  
ATOM   4902  O   GLU B 286      93.096  77.822 105.229  1.00  0.00           O  
ATOM   4903  CB  GLU B 286      91.153  75.998 103.413  1.00  0.00           C  
ATOM   4904  CG  GLU B 286      91.702  76.878 102.293  1.00  0.00           C  
ATOM   4905  CD  GLU B 286      92.495  75.953 101.387  1.00  0.00           C  
ATOM   4906  OE1 GLU B 286      92.146  74.743 101.358  1.00  0.00           O  
ATOM   4907  OE2 GLU B 286      93.450  76.431 100.719  1.00  0.00           O1-
ATOM   4908  N   GLN B 287      91.206  77.187 106.253  1.00  0.00           N  
ATOM   4909  CA  GLN B 287      91.200  78.379 107.051  1.00  0.00           C  
ATOM   4910  C   GLN B 287      92.303  78.349 108.056  1.00  0.00           C  
ATOM   4911  O   GLN B 287      92.878  79.390 108.370  1.00  0.00           O  
ATOM   4912  CB  GLN B 287      89.859  78.659 107.735  1.00  0.00           C  
ATOM   4913  CG  GLN B 287      88.780  78.995 106.702  1.00  0.00           C  
ATOM   4914  CD  GLN B 287      89.116  80.341 106.056  1.00  0.00           C  
ATOM   4915  NE2 GLN B 287      89.228  80.365 104.699  1.00  0.00           N  
ATOM   4916  OE1 GLN B 287      89.272  81.349 106.744  1.00  0.00           O  
ATOM   4917  N   ALA B 288      92.621  77.159 108.601  1.00  0.00           N  
ATOM   4918  CA  ALA B 288      93.665  77.064 109.577  1.00  0.00           C  
ATOM   4919  C   ALA B 288      94.942  77.491 108.926  1.00  0.00           C  
ATOM   4920  O   ALA B 288      95.742  78.202 109.530  1.00  0.00           O  
ATOM   4921  CB  ALA B 288      93.865  75.636 110.108  1.00  0.00           C  
ATOM   4922  N   LYS B 289      95.167  77.062 107.668  1.00  0.00           N  
ATOM   4923  CA  LYS B 289      96.363  77.420 106.962  1.00  0.00           C  
ATOM   4924  C   LYS B 289      96.376  78.900 106.734  1.00  0.00           C  
ATOM   4925  O   LYS B 289      97.408  79.552 106.857  1.00  0.00           O  
ATOM   4926  CB  LYS B 289      96.488  76.740 105.587  1.00  0.00           C  
ATOM   4927  CG  LYS B 289      96.797  75.244 105.674  1.00  0.00           C  
ATOM   4928  CD  LYS B 289      96.645  74.507 104.343  1.00  0.00           C  
ATOM   4929  CE  LYS B 289      96.970  73.014 104.428  1.00  0.00           C  
ATOM   4930  NZ  LYS B 289      96.776  72.376 103.107  1.00  0.00           N1+
ATOM   4931  N   LEU B 290      95.219  79.481 106.390  1.00  0.00           N  
ATOM   4932  CA  LEU B 290      95.151  80.891 106.124  1.00  0.00           C  
ATOM   4933  C   LEU B 290      95.456  81.634 107.388  1.00  0.00           C  
ATOM   4934  O   LEU B 290      96.055  82.707 107.352  1.00  0.00           O  
ATOM   4935  CB  LEU B 290      93.762  81.306 105.592  1.00  0.00           C  
ATOM   4936  CG  LEU B 290      93.597  82.784 105.171  1.00  0.00           C  
ATOM   4937  CD1 LEU B 290      92.250  82.977 104.466  1.00  0.00           C  
ATOM   4938  CD2 LEU B 290      93.731  83.769 106.343  1.00  0.00           C
[truncated: 36,219 more chars]
