# Supplementary material for: Orally Bioavailable and Site-Selective Covalent STING Inhibitor Derived from a Macrocyclic Marine Diterpenoid
Source: J Med Chem. 2025 Feb 27;68(5):5471–87. doi: 10.1021/acs.jmedchem.4c02665 (PMC11912488; doi:10.1021/acs.jmedchem.4c02665)
Supplement: Supplementary file 3 — jm4c02665_si_003.csv [file jm4c02665_si_003.csv]

name	smilies	% IFN-β release at 10 uM
excavatolide B	C[C@H]1[C@@H](O)C[C@H](OC(C)=O)[C@]2(C)[C@@H](OC(C)=O)[C@@H](OC(CCC)=O)C\C(C)=C/[C@H]3[C@]([C@](C)(O4)C(O3)=O)4[C@@H](OC(C)=O)[C@@]12[H]	38.8%
excavatolide C	C[C@H]1[C@@H](O)C[C@H](OC(C)=O)[C@]2(C)[C@@H](OC(C)=O)[C@@H](OC(C)=O)C\C(C)=C/[C@H]3[C@]([C@](C)(O4)C(O3)=O)4[C@@H](OC(C)=O)[C@@]12[H]	84.5%
brianolide	C[C@H]1[C@@H](OC(C)=O)[C@H]5[C@H](O5)[C@]2(C)[C@@H](O)[C@H]4[C@H](O4)C([C@H](Cl)[C@H]3[C@]([C@@H](C)C(O3)=O)(O)[C@@H](OC(C)=O)[C@@]12[H])=C	95.0%
briaexcavatolide P	C[C@H]1[C@@H](O)C[C@H](OC(C)=O)[C@]2(C)[C@@H](OC(C)=O)[C@@H](O)[C@H](OC(CCC)=O)\C(C)=C/[C@H]3[C@]([C@](C)(O4)C(O3)=O)4[C@@H](OC(C)=O)[C@@]12[H]	76.8%
briarenol H	C[C@H]1[C@@H](O)C[C@H](OC(C)=O)[C@]2(C)[C@@H](OC(C)=O)[C@@H](O)[C@H](O)\C(C)=C/[C@H]3[C@]([C@](C)(O4)C(O3)=O)4[C@@H](OC(C)=O)[C@@]12[H]	99.0%
briathein W	C[C@]12[C@@H](OC(C)=O)CC=C(C)[C@@]([H])1CC([C@@H]3/C=C(C)\CC[C@@H]2OC(C)=O)=C(C)C(O3)=O	97.5%
excavatolide I	C[C@H]1[C@@H](OC(C)=O)C[C@H](OC(C)=O)[C@]2(C)[C@@H](OC(C)=O)[C@@H](OC(CCC)=O)C\C(C)=C/[C@H]3[C@]([C@](C)(O4)C(O3)=O)4[C@@H](OC(C)=O)[C@@]12[H]	71.5%
excavatoid H	C[C@H]1C(C=C[C@]2(C)[C@@H](OC(C)=O)[C@@H](OC(CCC)=O)C\C(C)=C/[C@H]3[C@]([C@](C)(O4)C(O3)=O)4[C@@H](OC(C)=O)[C@@]12[H])=O	87.8%
GHN076	C[C@H]1[C@@H](O)C[C@H](OC(C)=O)[C@]2(C)[C@@H](OC(C)=O)[C@@H](OC(CCC)=O)C\C(C)=C/[C@H]3[C@]([C@](C)(N=[N+]=[N-])C(O3)=O)(O)[C@@H](OC(C)=O)[C@@]12[H]	113.5%
GHN084	C[C@H]1[C@@H](O)C[C@H](OC(C)=O)[C@]2(C)[C@@H](OC(C)=O)[C@@H](OC(CCC)=O)C\C(C)=C/[C@H]3[C@]([C@](C)(O4)[C@H](O)O3)4[C@@H](OC(C)=O)[C@@]12[H]	115.3%
GHN092	C[C@H]1[C@@H](O)C[C@H](OC(C)=O)[C@]2(C)[C@@H](OC(C)=O)[C@@H](OC(CCC)=O)C\C(C)=C/[C@H]3[C@]([C@@]([H])(C)C(O3)=O)(O)[C@@H](OC(C)=O)[C@@]12[H]	127.3%
GHN026	C[C@H]1C(C[C@H](OC(C)=O)[C@]2(C)[C@@H](OC(C)=O)[C@@H](OC(CCC)=O)C\C(C)=C/[C@H]3[C@]([C@](C)(O4)C(O3)=O)4[C@@H](OC(C)=O)[C@@]12[H])=O	98.0%
GHN035	C[C@H]1/C(C[C@H](OC(C)=O)[C@]2(C)[C@@H](OC(C)=O)[C@@H](OC(CCC)=O)C\C(C)=C/[C@H]3[C@]([C@](C)(O4)C(O3)=O)4[C@@H](OC(C)=O)[C@@]12[H])=N/OC	77.5%
GHN051	C[C@H]1[C@@H](OC(CNC(OC(C)(C)C)=O)=O)C[C@H](OC(C)=O)[C@]2(C)[C@@H](OC(C)=O)[C@@H](OC(CCC)=O)C\C(C)=C/[C@H]3[C@]([C@](C)(O4)C(O3)=O)4[C@@H](OC(C)=O)[C@@]12[H]	62.5%
GHN052	C[C@H]1[C@@H](OC(CN(C)C)=O)C[C@H](OC(C)=O)[C@]2(C)[C@@H](OC(C)=O)[C@@H](OC(CCC)=O)C\C(C)=C/[C@H]3[C@]([C@](C)(O4)C(O3)=O)4[C@@H](OC(C)=O)[C@@]12[H]	64.3%
GHN053	C[C@H]1[C@@H](OC(CN)=O)C[C@H](OC(C)=O)[C@]2(C)[C@@H](OC(C)=O)[C@@H](OC(CCC)=O)C\C(C)=C/[C@H]3[C@]([C@](C)(O4)C(O3)=O)4[C@@H](OC(C)=O)[C@@]12[H]	49.8%
GHN058	C[C@H]1[C@@H](OC(CN5CCOCC5)=O)C[C@H](OC(C)=O)[C@]2(C)[C@@H](OC(C)=O)[C@@H](OC(CCC)=O)C\C(C)=C/[C@H]3[C@]([C@](C)(O4)C(O3)=O)4[C@@H](OC(C)=O)[C@@]12[H]	90.3%
GHN059	C[C@H]1[C@@H](OC(CN5CCN(C)CC5)=O)C[C@H](OC(C)=O)[C@]2(C)[C@@H](OC(C)=O)[C@@H](OC(CCC)=O)C\C(C)=C/[C@H]3[C@]([C@](C)(O4)C(O3)=O)4[C@@H](OC(C)=O)[C@@]12[H]	84.8%
GHN063	C[C@H]1[C@@H](OC(CC5=CC=CC=N5)=O)C[C@H](OC(C)=O)[C@]2(C)[C@@H](OC(C)=O)[C@@H](OC(CCC)=O)C\C(C)=C/[C@H]3[C@]([C@](C)(O4)C(O3)=O)4[C@@H](OC(C)=O)[C@@]12[H]	100.5%
GHN060	C[C@H]1[C@@H](OC(CCN5CCCC5)=O)C[C@H](OC(C)=O)[C@]2(C)[C@@H](OC(C)=O)[C@@H](OC(CCC)=O)C\C(C)=C/[C@H]3[C@]([C@](C)(O4)C(O3)=O)4[C@@H](OC(C)=O)[C@@]12[H]	32.5%
GHN061	C[C@H]1[C@@H](OC(CCN5CCCCC5)=O)C[C@H](OC(C)=O)[C@]2(C)[C@@H](OC(C)=O)[C@@H](OC(CCC)=O)C\C(C)=C/[C@H]3[C@]([C@](C)(O4)C(O3)=O)4[C@@H](OC(C)=O)[C@@]12[H]	34.0%
GHN083	C[C@H]1[C@@H](OC(CCN5CCCCCC5)=O)C[C@H](OC(C)=O)[C@]2(C)[C@@H](OC(C)=O)[C@@H](OC(CCC)=O)C\C(C)=C/[C@H]3[C@]([C@](C)(O4)C(O3)=O)4[C@@H](OC(C)=O)[C@@]12[H]	25.0%
GHN070	C[C@H]1[C@@H](OC(CCN5CCOCC5)=O)C[C@H](OC(C)=O)[C@]2(C)[C@@H](OC(C)=O)[C@@H](OC(CCC)=O)C\C(C)=C/[C@H]3[C@]([C@](C)(O4)C(O3)=O)4[C@@H](OC(C)=O)[C@@]12[H]	87.0%
GHN071	C[C@H]1[C@@H](OC(CCN5CCN(C)CC5)=O)C[C@H](OC(C)=O)[C@]2(C)[C@@H](OC(C)=O)[C@@H](OC(CCC)=O)C\C(C)=C/[C@H]3[C@]([C@](C)(O4)C(O3)=O)4[C@@H](OC(C)=O)[C@@]12[H]	61.8%
GHN072	C[C@H]1[C@@H](OC(CCC5CCCCC5)=O)C[C@H](OC(C)=O)[C@]2(C)[C@@H](OC(C)=O)[C@@H](OC(CCC)=O)C\C(C)=C/[C@H]3[C@]([C@](C)(O4)C(O3)=O)4[C@@H](OC(C)=O)[C@@]12[H]	103.8%
GHN087	C[C@H]1[C@@H](OS(=O)(CCN5CCCCC5)=O)C[C@H](OC(C)=O)[C@]2(C)[C@@H](OC(C)=O)[C@@H](OC(CCC)=O)C\C(C)=C/[C@H]3[C@]([C@](C)(O4)C(O3)=O)4[C@@H](OC(C)=O)[C@@]12[H]	42.3%
GHN103	C[C@H]1[C@@H](OC(CCC5CCNCC5)=O)C[C@H](OC(C)=O)[C@]2(C)[C@@H](OC(C)=O)[C@@H](OC(CCC)=O)C\C(C)=C/[C@H]3[C@]([C@](C)(O4)C(O3)=O)4[C@@H](OC(C)=O)[C@@]12[H]	52.8%
GHN085	C[C@H]1[C@@H](OC(CCCN5CCCCC5)=O)C[C@H](OC(C)=O)[C@]2(C)[C@@H](OC(C)=O)[C@@H](OC(CCC)=O)C\C(C)=C/[C@H]3[C@]([C@](C)(O4)C(O3)=O)4[C@@H](OC(C)=O)[C@@]12[H]	74.5%
GHN086	C[C@H]1[C@@H](OC(CCCCN5CCCCC5)=O)C[C@H](OC(C)=O)[C@]2(C)[C@@H](OC(C)=O)[C@@H](OC(CCC)=O)C\C(C)=C/[C@H]3[C@]([C@](C)(O4)C(O3)=O)4[C@@H](OC(C)=O)[C@@]12[H]	71.5%
GHN073	C[C@H]1[C@@H](OC(CCN5CCCCC5)=O)C[C@H](OC(C)=O)[C@]2(C)[C@@H](OC(C)=O)[C@@H](OC(C)=O)C\C(C)=C/[C@H]3[C@]([C@](C)(O4)C(O3)=O)4[C@@H](OC(C)=O)[C@@]12[H]	54.3%
GHN038	C[C@H]1[C@@H](O)C[C@H](OC(C)=O)[C@]2(C)[C@@H](OC(C)=O)[C@@H](OC(CCC)=O)C\C(C=O)=C/[C@H]3[C@]([C@](C)(O4)C(O3)=O)4[C@@H](OC(C)=O)[C@@]12[H]	56.0%
GHN075	C[C@H]1[C@@H](O)C[C@H](OC(C)=O)[C@]2(C)[C@@H](OC(C)=O)[C@@H](OC(CCC)=O)C\C(/C=N/OC)=C/[C@H]3[C@]([C@](C)(O4)C(O3)=O)4[C@@H](OC(C)=O)[C@@]12[H]	39.0%
GHN079	C[C@H]1[C@@H](O)C[C@H](OC(C)=O)[C@]2(C)[C@@H](OC(C)=O)[C@@H](OC(CCC)=O)C\C(/C=N/OCC#C)=C/[C@H]3[C@]([C@](C)(O4)C(O3)=O)4[C@@H](OC(C)=O)[C@@]12[H]	41.5%
GHN065	C[C@H]1[C@@H](O)C[C@H](OC(C)=O)[C@]2(C)[C@@H](OC(C)=O)[C@@H](OC(CCC)=O)C\C(C(O)=O)=C/[C@H]3[C@]([C@](C)(O4)C(O3)=O)4[C@@H](OC(C)=O)[C@@]12[H]	110.5%
GHN101	C[C@H]1[C@@H](O)C[C@H](OC(C)=O)[C@]2(C)[C@@H](OC(C)=O)[C@@H](OC(CCC)=O)C\C(C(NOC)=O)=C/[C@H]3[C@]([C@](C)(O4)C(O3)=O)4[C@@H](OC(C)=O)[C@@]12[H]	88.5%
GHN102	C[C@H]1[C@@H](O)C[C@H](OC(C)=O)[C@]2(C)[C@@H](OC(C)=O)[C@@H](OC(CCC)=O)C\C(C(NOCC#C)=O)=C/[C@H]3[C@]([C@](C)(O4)C(O3)=O)4[C@@H](OC(C)=O)[C@@]12[H]	102.0%
GHN090	C[C@H]1[C@@H](OC(CCN5CCCCC5)=O)C[C@H](OC(C)=O)[C@]2(C)[C@@H](OC(C)=O)[C@@H](OC(CCC)=O)C\C(C=O)=C/[C@H]3[C@]([C@](C)(O4)C(O3)=O)4[C@@H](OC(C)=O)[C@@]12[H]	80.0%
GHN093	C[C@H]1[C@@H](OC(CCN5CCCCC5)=O)C[C@H](OC(C)=O)[C@]2(C)[C@@H](OC(C)=O)[C@@H](OC(CCC)=O)C\C(/C=N/OC)=C/[C@H]3[C@]([C@](C)(O4)C(O3)=O)4[C@@H](OC(C)=O)[C@@]12[H]	17.3%
GHN105	C[C@H]1[C@@H](OC(CCN5CCCCC5)=O)C[C@H](OC(C)=O)[C@]2(C)[C@@H](OC(C)=O)[C@@H](OC(CCC)=O)C\C(/C=N/OCC#C)=C/[C@H]3[C@]([C@](C)(O4)C(O3)=O)4[C@@H](OC(C)=O)[C@@]12[H]	4.8%
GHN107	C[C@H]1[C@@H](OC(CCN5CCN(C)CC5)=O)C[C@H](OC(C)=O)[C@]2(C)[C@@H](OC(C)=O)[C@@H](OC(CCC)=O)C\C(/C=N/OCC#C)=C/[C@H]3[C@]([C@](C)(O4)C(O3)=O)4[C@@H](OC(C)=O)[C@@]12[H]	23.0%
